# Supplementary material for: Origins of DNA replication
Source: PLoS Genet. 2019 Sep 12;15(9):e1008320. doi: 10.1371/journal.pgen.1008320 (PMC6742236; doi:10.1371/journal.pgen.1008320)
Supplement: S1 Text — (XML) [file pgen.1008320.s001.xml]

<mediawiki xmlns="http://www.mediawiki.org/xml/export-0.10/" xmlns:xsi="http://www.w3.org/2001/XMLSchema-instance" xsi:schemaLocation="http://www.mediawiki.org/xml/export-0.10/ http://www.mediawiki.org/xml/export-0.10.xsd" version="0.10" xml:lang="en">
  <siteinfo>
    <sitename>PLoSWiki</sitename>
    <dbname>wiki</dbname>
    <base>http://topicpageswiki.plos.org/wiki/Main_Page</base>
    <generator>MediaWiki 1.32.1</generator>
    <case>first-letter</case>
    <namespaces>
      <namespace key="-2" case="first-letter">Media</namespace>
      <namespace key="-1" case="first-letter">Special</namespace>
      <namespace key="0" case="first-letter" />
      <namespace key="1" case="first-letter">Talk</namespace>
      <namespace key="2" case="first-letter">User</namespace>
      <namespace key="3" case="first-letter">User talk</namespace>
      <namespace key="4" case="first-letter">PLoSWiki</namespace>
      <namespace key="5" case="first-letter">PLoSWiki talk</namespace>
      <namespace key="6" case="first-letter">File</namespace>
      <namespace key="7" case="first-letter">File talk</namespace>
      <namespace key="8" case="first-letter">MediaWiki</namespace>
      <namespace key="9" case="first-letter">MediaWiki talk</namespace>
      <namespace key="10" case="first-letter">Template</namespace>
      <namespace key="11" case="first-letter">Template talk</namespace>
      <namespace key="12" case="first-letter">Help</namespace>
      <namespace key="13" case="first-letter">Help talk</namespace>
      <namespace key="14" case="first-letter">Category</namespace>
      <namespace key="15" case="first-letter">Category talk</namespace>
      <namespace key="828" case="first-letter">Module</namespace>
      <namespace key="829" case="first-letter">Module talk</namespace>
    </namespaces>
  </siteinfo>
  <page>
    <title>Origins of DNA Replication</title>
    <ns>0</ns>
    <id>735</id>
    <revision>
      <id>7174</id>
      <timestamp>2019-01-19T15:27:23Z</timestamp>
      <contributor>
        <username>Franziskableichert</username>
        <id>128</id>
      </contributor>
      <comment>Created page with "{{author |first1       = Babatunde |last1        = Ekundayo |department1  =  |institution1 = WP:Friedrich Miescher Institute for Biomedical Research|Friedrich Miescher Insti..."</comment>
      <model>wikitext</model>
      <format>text/x-wiki</format>
      <text xml:space="preserve" bytes="74008">{{author
|first1       = Babatunde
|last1        = Ekundayo
|department1  = 
|institution1 = [[WP:Friedrich Miescher Institute for Biomedical Research|Friedrich Miescher Institute for Biomedical Research]]
|address1     = 4058 Basel, Switzerland
|username1    = 
|orcid1       = 

|first2       = Franziska
|last2        = Bleichert
|department2  = 
|institution2 = [[WP:Friedrich Miescher Institute for Biomedical Research|Friedrich Miescher Institute for Biomedical Research]]
|address2     = 4058 Basel, Switzerland
|username2    = User:franziskableichert
|orcid2       = 0000-0003-0014-770X
}}

== Abstract ==
In all kingdoms of life, DNA is used to encode hereditary information. Propagation of the genetic material between generations requires timely and accurate duplication of DNA by semiconservative replication prior to cell division to ensure each daughter cell receives the full complement of chromosomes. DNA synthesis of daughter strands starts at discrete sites, termed replication origins, and proceeds in a bidirectional manner until all genomic DNA is replicated. Despite the fundamental nature of these events, organisms have evolved surprisingly divergent strategies that control replication onset. Here, we discuss commonalities and differences in replication origin organization and recognition in the three domains of life. 

== Introduction ==
In the second half of the 19th century, Gregor Mendel’s pioneering work on the inheritance of traits in pea plants suggested that specific “factors” (today established as genes) are responsible for transferring organismal traits between generations [1]. Although proteins were initially assumed to serve as the hereditary material, Avery, MacLeod and McCarty established a century later DNA, which had been discovered by Friedrich Miescher, as the carrier of genetic information [2]. These findings paved the way for research uncovering the chemical nature of DNA and the rules for encoding genetic information, and ultimately led to the proposal of the double-helical structure of DNA by Watson and Crick [3]. This three-dimensional model of DNA illuminated potential mechanisms by which the genetic information could be copied in a semiconservative manner prior to cell division, a hypothesis that was later experimentally supported by Meselson and Stahl using isotope incorporation to distinguish parental from newly synthesized DNA [4, 5]. The subsequent isolation of DNA polymerases, the enzymes that catalyze the synthesis of new DNA strands, by Kornberg and colleagues pioneered the identification of many different components of the biological DNA replication machinery, first in the bacterial model organism E. coli, but later also in eukaryotic life forms [6]. 

A key prerequisite for DNA replication is that it must occur with extremely high fidelity and efficiency exactly once per cell cycle to prevent the accumulation of genetic alterations with potentially deleterious consequences for cell survival and organismal viability [7]. Incomplete, erroneous, or untimely DNA replication events can give rise to mutations, chromosomal polyploidy or aneuploidy, and gene copy number variations, each of which in turn can lead to various diseases, including cancer [8, 9]. To ensure complete and accurate duplication of the entire genome and the correct flow of genetic information to progeny cells, all DNA replication events are not only tightly regulated with cell cycle cues but are also coordinated with other cellular events such as transcription and DNA repair [10-13]. 

DNA replication is divided into different stages (Figure 1). During initiation, the replication machineries – termed replisomes – are assembled on DNA in a bidirectional fashion. These assembly loci constitute the start sites of DNA replication or replication origins. In the elongation phase, replisomes travel in opposite directions with the replication forks, unwinding the DNA helix and synthesizing new complementary daughter DNA strands using both parental strands as templates. Once replication is complete, specific termination events lead to the disassembly of replisomes. As long as the entire genome is duplicated before cell division, one might assume that the location of replication start sites does not matter; yet, it has been shown that many organisms use preferred genomic regions as origins [14, 15]. The necessity to regulate origin location likely arises from the need to coordinate DNA replication with other processes that act on the shared chromatin template to avoid DNA strand breaks and DNA damage [8, 12, 13]. In this review, we highlight similarities and differences of replication origin organization and recognition in the different domains of life.


== The Replicon Model ==
More than five decades ago, Jacob, Brenner, and Cuzin proposed the replicon hypothesis to explain the regulation of chromosomal DNA synthesis in E. coli [16]. The model postulates that a diffusible, trans-acting factor, a so-called initiator, interacts with a cis-acting DNA element, the replicator, to promote replication onset at a nearby origin (Figure 1A, i). Once bound to replicators, initiators (often with the help of co-loader proteins) deposit replicative helicases onto DNA, which subsequently drive the recruitment of additional replisome components and the assembly of the entire replication machinery (Figure 1A, ii). The replicator thereby specifies the location of replication initiation events, and the chromosome region that is replicated from a single origin or initiation event is defined as the replicon. 

The concept of the replicator as a genetic entity has proven very useful in the quest to identify replicator DNA sequences and initiator proteins in prokaryotes, and to some extent also in eukaryotes, although the organization and complexity of replicators differ considerably between the domains of life [for reviews, see 17, 18]. While bacterial genomes typically contain a single replicator that is specified by consensus DNA sequence elements and that controls replication of the entire chromosome (Figure 1A), most eukaryotic replicators – with the exception of budding yeast – are not defined at the level of DNA sequence; instead, they appear to be specified combinatorially by local DNA structural and chromatin cues [19-28]. Eukaryotic chromosomes are also much larger than their bacterial counterparts, raising the need for initiating DNA synthesis from many origins simultaneously to ensure timely replication of the entire genome (Figure 1B). Additionally, many more replicative helicases are loaded than activated to initiate replication in a given cell cycle (Figure 1B). The context-driven definition of replicators and selection of origins suggests a relaxed replicon model in eukaryotic systems that allows for flexibility in the DNA replication program [17]. Although replicators and origins can be spaced physically apart on chromosomes, they often co-localize or are located in close proximity; for simplicity, we will thus refer to both elements as ‘origins’ throughout this review.


== Bacterial Replication Origins ==
Most bacterial chromosomes are circular and contain a single origin of chromosomal replication (oriC). Bacterial oriC regions are surprisingly diverse in size (ranging from 250 bp to 2 kbp), sequence, and organization [29, 30]; nonetheless, their ability to drive replication onset typically depends on sequence-specific readout of consensus DNA elements by the bacterial initiator, a protein called DnaA [31-34]. Origins in bacteria are either continuous or bipartite and contain three functional elements that control origin activity: conserved DNA repeats that are specifically recognized by DnaA (called DnaA-boxes), an AT-rich DNA unwinding element (DUE), and binding sites for proteins that help regulate replication initiation (Figure 2A) [for reviews, see 14, 35, 36]. Interactions of DnaA both with the double-stranded (ds) DnaA-box regions and with single-stranded DNA (ssDNA) in the DUE are important for origin activation and are mediated by different domains in the initiator protein: a helix-turn-helix (HTH) DNA binding element and an ATPases associated with various cellular activities (AAA+) domain, respectively (Figure 2B) [37-44]. While the sequence, number, and arrangement of origin-associated DnaA-boxes vary throughout the bacterial kingdom, their specific positioning and spacing in a given species are critical for oriC function and for productive initiation complex formation [29, 30, 45-47]. 

Among bacteria, E. coli has proven to be a particular powerful model system to study the organization, recognition, and activation mechanism of replication origins. E. coli oriC comprises an approximately ~260 bp region containing four different types of initiator binding elements that differ in their affinities for DnaA and their dependency on the co-factor ATP (Figure 2A). DnaA-boxes R1-R5 constitute high-affinity sites that are bound by the HTH domain of DnaA irrespective of the nucleotide-binding state of the initiator [31, 48-51]. By contrast, the I- and -sites, which are interspersed between the R-sites, are low-affinity DnaA-boxes and associate with ATP-bound DnaA [52-54]. Binding of the HTH domains to the high- and low-affinity DnaA recognition elements promotes ATP-dependent higher-order oligomerization of DnaA’s AAA+ modules into a right-handed filament that wraps duplex DNA around its outer surface, thereby generating superhelical torsion that facilitates melting of the adjacent AT-rich DUE (Figure 2C) [37, 55-58]. DNA strand separation is additionally aided by direct interactions of DnaA’s AAA+ ATPase domains with triplet repeat regions, so-called DnaA-trios, in the proximal DUE region [59]. The engagement of single-stranded trinucleotides segments by the initiator filament stretches DNA and stabilizes the initiation bubble by preventing reannealing [41]. The DnaA-trio origin element is conserved in many bacterial species, indicating it is a key element for origin function [59]. The melted DUE is an entry site for the E. coli replicative helicase DnaB, which is deposited onto each of the single DNA strands by its loader protein DnaC .

Although the different DNA binding activities of DnaA have been extensively studied biochemically and various apo-, ssDNA-, or dsDNA-bound structures have been determined [40-42, 57], the exact architecture of the higher-order DnaA-oriC initiation assembly remains unclear. Two models have been proposed to explain the organization of essential origin elements and DnaA-mediated oriC melting. The two-state model assumes a continuous DnaA filament that switches from a dsDNA binding mode (the organizing complex) to an ssDNA binding mode in the DUE (the melting complex) (Figure 2C, left panel) [57, 60]. By contrast, in the loop-back model, the DNA is sharply bent in oriC and folds back onto the initiator filament so that DnaA protomers simultaneously engage double- and single-stranded DNA regions (Figure 2C, right panel) [61]. Elucidating how exactly oriC DNA is organized by DnaA remains thus an important task for future studies. Insights into initiation complex architecture will help explain not only how origin DNA is melted, but also how a replicative helicase is loaded onto each of the exposed single DNA strands in the unwound DUE, and how these events are aided by interactions of the helicase with the initiator and specific loader proteins. 


== Archaeal Replication Origins ==
Archaeal replication origins share some but not all of the organizational features of bacterial oriC. Unlike bacteria, archaea often initiate replication from multiple origins per chromosome (one to four have been reported) [30, 62-70]; yet, archaeal origins also bear specialized sequence regions that control origin function [for recent reviews, see 71, 72, 73]. These elements include both DNA sequence-specific origin recognition boxes (ORBs or miniORBs) and an AT-rich DUE that is flanked by one or several ORB regions [68, 74]. ORB elements display a considerable degree of diversity in terms of their number, arrangement, and sequence, both among different archaeal species and among different origins within in a single species [63, 68, 75]. An additional degree of complexity is introduced by the initiator, Orc1/Cdc6 in archaea, which binds to ORB regions. Archaeal genomes typically encode multiple paralogs of Orc1/Cdc6 that vary substantially in their affinities for distinct ORB elements and that differentially contribute to origin activities [68, 76-78]. In Sulfolobus solfataricus, for example, three chromosomal origins have been mapped (oric1, oriC2, and oriC3; Figure 3A), and biochemical studies have revealed complex binding patterns of initiators at these sites (Figure 3B) [68, 69, 79, 80]. The cognate initiator for oriC1 is Orc1-1, which associates with several ORBs at this origin [68, 77]. OriC2 and oriC3 are bound by both Orc1-1 and Orc1-3 [68, 77, 80]. Conversely, a third paralog, Orc1-2, footprints at all three origins but has been postulated to negatively regulate replication initiation [68, 80]. Additionally, the WhiP protein, an initiator unrelated to Orc1/Cdc6, has been shown to bind all origins as well and to drive origin activity of oriC3 in the closely related Sulfolobus islandicus [77, 79]. Because archaeal origins often contain several adjacent ORB elements, multiple Orc1/Cdc6 paralogs can be simultaneously recruited to an origin and oligomerize in some instances [78, 81]; however, in contrast to bacterial DnaA, formation of a higher-order initiator assembly does not appear to be a general prerequisite for origin function in the archaeal domain.
       
Structural studies have provided insights into how archaeal Orc1/Cdc6 recognizes ORB elements and remodels origin DNA [81, 82]. Orc1/Cdc6 paralogs are two-domain proteins and are composed of a AAA+ ATPase module fused to a C-terminal winged-helix fold (Figure 3C) [83-85]. DNA-bound structures of Orc1/Cdc6 revealed that ORBs are bound by an Orc1/Cdc6 monomer despite the presence of inverted repeat sequences within ORB elements [81, 82]. Both the ATPase and winged-helix regions interact with the DNA duplex but contact the palindromic ORB repeat sequence asymmetrically, which orients Orc1/Cdc6 in a specific direction on the repeat [81, 82]. Interestingly, the DUE-flanking ORB or miniORB elements often have opposite polarities [63, 68, 78, 86, 87], which predicts that the AAA+ lid subdomains and the winged-helix domains of Orc1/Cdc6 are positioned on either side of the DUE in a manner where they face each other (Figure 3B, bottom panel) [81, 82]. Since both regions of Orc1/Cdc6 associate with a minichromosome maintenance (MCM) replicative helicase [88], this specific arrangement of ORB elements and Orc1/Cdc6 is likely important for loading two MCM complexes symmetrically onto the DUE (Figure 3B) [68]. Surprisingly, while the ORB DNA sequence determines the directionality of Orc1/Cdc6 binding, the initiator makes relatively few sequence-specific contacts with DNA [81, 82]. However, Orc1/Cdc6 severely underwinds and bends DNA, suggesting that it relies on a mix of both DNA sequence and context-dependent DNA structural features to recognize origins [81, 82, 89]. Notably, base pairing is maintained in the distorted DNA duplex upon Orc1/Cdc6 binding in the crystal structures [81, 82], whereas biochemical studies have yielded contradictory findings as to whether archaeal initiators can melt DNA similarly to bacterial DnaA [77, 78, 90]. Although the evolutionary kinship of archaeal and eukaryotic initiators and replicative helicases indicates that archaeal MCM is likely loaded onto duplex DNA (see next section), the temporal order of origin melting and helicase loading, as well as the mechanism for origin DNA melting, in archaeal systems remains therefore to be clearly established. Likewise, how exactly the MCM helicase is loaded onto DNA needs to be addressed in future studies.


== Eukaryotic Replication Origins ==
Origin organization, specification, and activation in eukaryotes are more complex than in bacterial or archaeal kingdoms and significantly deviate from the paradigm established for prokaryotic replication initiation. The large genome sizes of eukaryotic cells, which range from 12 Mbp in S. cerevisiae to 3 Gbp in humans, necessitates that DNA replication starts at several hundred (in budding yeast) to tens of thousands (in humans) origins to complete DNA replication of all chromosomes during each cell cycle [for recent reviews, see 24, 91]. With the exception of S. cerevisiae and related Saccharomycotina species, eukaryotic origins do not contain consensus DNA sequence elements but their location is influenced by contextual cues such as local DNA topology, DNA structural features, and chromatin environment [17, 23, 25]. Nonetheless, eukaryotic origin function still relies on a conserved initiator protein complex to load replicative helicases onto DNA during the late M and G1 phases of the cell cycle, a step known as origin licensing [92] (Figure 1B). In contrast to their bacterial counterparts, replicative helicases in eukaryotes are loaded onto origin DNA in an inactive form and only a subset of them (10-20% in mammalian cells) is activated during S phase in any given cell cycle, events that are referred to as origin firing (Figure 1B) [93-95]. The location of active eukaryotic origins is therefore determined at two different levels, origin licensing to mark all potential origins, and origin firing to select a subset that permits assembly of the replication machinery and initiation of DNA synthesis. The extra licensed origins serve as backup and are activated only upon slowing or stalling of nearby replication forks, ensuring that DNA replication can be completed when cells encounter replication stress [96, 97]. Together, the excess of licensed origins and the tight cell cycle control of origin licensing and firing embody two important strategies to prevent under- and overreplication and to maintain the integrity of eukaryotic genomes.

Early studies in S. cerevisiae indicated that replication origins in eukaryotes might be recognized in a DNA-sequence-specific manner analogously to those in prokaryotes. In budding yeast, the search for genetic replicators lead to the identification of autonomously replicating sequences (ARS) that support efficient DNA replication initiation of extrachromosomal DNA [98-100]. These ARS regions are approximately 100-200 bp long and exhibit a multipartite organization, containing A, B1, B2, and sometimes B3 elements that together are essential for origin function (Figure 4) [101, 102]. The A element encompasses the conserved 11 bp ARS consensus sequence (ACS) [103, 104], which, in conjunction with the B1 element, constitutes the primary binding site for the heterohexameric origin recognition complex (ORC), the eukaryotic replication initiator [105-108]. Within ORC, five subunits are predicated on conserved AAA+ ATPase and winged-helix folds and co-assemble into a pentameric ring that encircles DNA [108-110] (Figure 4). In budding yeast ORC, DNA binding elements in the ATPase and winged-helix domains, as well as adjacent basic patch regions in some of the ORC subunits, are positioned in the central pore of the ORC ring such that they aid the DNA-sequence-specific recognition of the ACS in an ATP-dependent manner [108, 111]. By contrast, the roles of the B2 and B3 elements are less clear. The B2 region largely conforms to the ACS sequence and has been suggested to function as a second ORC binding site under certain conditions, or as a binding site for the replicative helicase core [112-116]. Conversely, the B3 element recruits the transcription factor Abf1, albeit B3 is not found at all budding yeast origins and Abf1 binding does not appear to be strictly essential for origin function [101, 117, 118]. 

Origin recognition in eukaryotes other than S. cerevisiae or its close relatives does not conform to the sequence-specific read-out of conserved origin DNA elements. Pursuits to isolate specific chromosomal replicator sequences more generally in eukaryotic species, either genetically or by genome-wide mapping of initiator binding or replication start sites, have failed to identify clear consensus sequences at origins [119-130]. Thus, sequence-specific DNA-initiator interactions in budding yeast signify a specialized mode for origin recognition in this system rather than an archetypal mode for origin specification across the eukaryotic domain. Nonetheless, DNA replication does initiate at discrete sites that are not randomly distributed across eukaryotic genomes, arguing that alternative means determine the chromosomal location of origins in these systems. These mechanisms involve a complex interplay between DNA accessibility, nucleotide sequence skew, nucleosome positioning, epigenetic features, DNA topology and certain DNA structural features (e.g., G4 motifs) and vary both between different origins in an organism and among species [14, 15, 22, 23, 25]. Accordingly, ORC assemblies from various species have evolved specialized auxiliary domains that are thought to aid initiator targeting to chromosomal origins (Figure 4). For example, the Orc4 subunit in S. pombe ORC contains several AT-hooks that preferentially bind AT-rich DNA [131], while in metazoan ORC the TFIIB-like domain of Orc6 is thought to perform a similar function [132]. Metazoan Orc1 proteins also harbor a bromo-adjacent homology (BAH) domain that interacts with H4K20me2-nucleosomes [133]. Particularly in mammalian cells, H4K20 methylation has been reported to be required for efficient replication initiation [134-137]. In addition to direct recognition of specific DNA or epigenetic features, ORC also associates with several partner proteins that could aid initiator recruitment, including LRWD1, PHIP (or DCAF14), HMGA1a, among others (Figure 4) [21, 138-144]. Interestingly, Drosophila ORC, like its budding yeast counterpart, bends DNA and negative supercoiling has been reported to enhance DNA binding of this complex, suggesting that DNA shape and malleability might influence the location of ORC binding sites across metazoan genomes [19, 108, 145-147]. A molecular understanding for how ORC’s DNA binding regions might support the read out of structural properties of the DNA duplex in metazoans rather than specific DNA sequence as in S. cerevisiae awaits high-resolution structural information of DNA-bound metazoan initiator assemblies. Likewise, whether and how different epigenetic factors contribute to initiator recruitment or may help establish a multifactorial “origin recognition code” in metazoan systems is poorly defined and is an important question that needs to be addressed in the future. 

Once recruited to origins, ORC and its co-factors Cdc6 and Cdt1 drive the deposition of the minichromosome maintenance 2-7 (Mcm2-7) complex onto DNA [for reviews see 92, 148]. Like the archaeal replicative helicase core, Mcm2-7 is loaded as a head-to-head double hexamer onto DNA to license origins [93-95] (Figure 1B). In S-phase, Dbf4-dependent kinase (DDK) and cyclin-dependent kinase (CDK) phosphorylate several Mcm2-7 subunits and additional initiation factors to promote the recruitment of the helicase co-activators Cdc45 and GINS, DNA melting, and ultimately bidirectional replisome assembly at a subset of the licensed origins (Figure 1B) [149, 150]. In both yeast and metazoans, origins are free or depleted of nucleosomes, a property that is crucial for Mcm2-7 loading, indicating that chromatin state at origins regulates not only initiator recruitment but also helicase loading [125, 151-155]. A permissive chromatin environment is also important for origin activation and has been implicated in regulating both origin efficiency and the timing of origin firing. Euchromatic origins typically contain active chromatin marks, replicate early, and are more efficient than late-replicating, heterochromatic origins, which conversely are characterized by repressive marks [91, 153, 156]. Not surprisingly, several chromatin remodelers and chromatin-modifying enzymes have been found to associate with origins and certain initiation factors [157, 158], but how their activities impact different replication initiation events remains largely obscure and is an important topic for future studies.

Why have metazoan replication origins diverged from the DNA sequence-specific recognition paradigm that determines replication start sites in prokaryotes and budding yeast? Observations that metazoan origins often co-localize with promoter regions in Drosophila and mammalian cells and that replication-transcription conflicts due to collisions of the underlying molecular machineries can lead to DNA damage suggest that proper coordination of transcription and replication is important for maintaining genome stability [120, 122, 124, 127, 159]. Sequence-independent initiator binding to DNA allows for flexibility in specifying helicase loading sites and, together with the variability in activation efficiencies of licensed origins, may contribute to the co-regulation of the DNA replication and transcriptional programs during development and cell fate transitions. Indeed, cell-type specific and developmentally-regulated origins have been found in metazoans [121, 128, 129, 160-164]. However, a large degree of flexibility in origin choice also exists among different cells within a single population [124, 130, 161], albeit the molecular mechanisms that lead to the heterogeneity in origin usage remain ill-defined. Mapping origins in single cells in metazoan systems and correlating these initiation events with single-cell gene expression and chromatin status will be important to elucidate whether origin choice is purely stochastic or controlled in a defined manner.  


== Concluding Remarks ==
Although DNA replication is essential for genetic inheritance, defined, site-specific replication origins are technically not a requirement for genome duplication as long as all chromosomes are copied in their entirety to maintain gene copy numbers. Certain bacteriophages and viruses, for example, can initiate DNA replication by homologous recombination independent of dedicated origins [165]. Likewise, the archaeon Haloferax volcanii uses recombination-dependent initiation to duplicate its genome when its endogenous origins are deleted [64]. Despite the ability to sustain viability under these exceptional circumstances, origin-dependent initiation is a common strategy universally adopted across different domains of life. The controlled assembly of the replication machinery at origins likely confers long-term advantage to cells by allowing tight cell cycle regulation and by maintaining a specific replication dynamics. The divergent origin specification modes between prokaryotes and budding yeast on one the one hand and metazoans on the other hand appear to reflect distinct needs to coordinate the spatiotemporal replication program with gene expression and cell differentiation programs to ensure not only genetic but also epigenetic inheritance and to preserve cell identity. Deciphering the underlying molecular mechanisms that modulate origin location, usage, and timing to define the replication program in metazoan systems represents an important major challenge in the field and will be essential to understand how dysregulation of these events are linked to human diseases. In addition, detailed studies of replication initiation have focused on a limited number of model systems. The extensively studied fungi and metazoa are both members of the opisthokont supergroup and exemplify only a small fraction of the evolutionary landscape in the eukaryotic domain [166]. Comparably few efforts have been directed at other eukaryotic model systems, such as kinetoplastids or tetrahymena [167-173]. Surprisingly, these studies have revealed interesting differences both in origin properties and in initiator composition compared to yeast and metazoans. Further exploration of replication initiation mechanisms across different branches of the eukaryotic domain will likely yield unexpected insight into the diversity and evolution of this fundamental biological process.


== References==
1.	Mendel G. Versuche ueber Pflanzenhybriden. Verhandlungen des naturforschenden Vereines in Bruenn, Bd IV. 1865;Abhandlungen:3-47.

2.	Avery OT, Macleod CM, McCarty M. Studies on the Chemical Nature of the Substance Inducing Transformation of Pneumococcal Types : Induction of Transformation by a Desoxyribonucleic Acid Fraction Isolated from Pneumococcus Type Iii. J Exp Med. 1944;79(2):137-58. Epub 1944/02/01. PubMed PMID: 19871359; PubMed Central PMCID: PMCPMC2135445.

3.	Watson JD, Crick FH. The structure of DNA. Cold Spring Harbor symposia on quantitative biology. 1953;18:123-31. Epub 1953/01/01. PubMed PMID: 13168976.

4.	Meselson M, Stahl FW. The Replication of DNA in Escherichia Coli. Proceedings of the National Academy of Sciences of the United States of America. 1958;44(7):671-82. Epub 1958/07/15. PubMed PMID: 16590258; PubMed Central PMCID: PMCPMC528642.

5.	Meselson M, Stahl FW. The replication of DNA. Cold Spring Harbor symposia on quantitative biology. 1958;23:9-12. Epub 1958/01/01. PubMed PMID: 13635537.

6.	Lehman IR, Bessman MJ, Simms ES, Kornberg A. Enzymatic synthesis of deoxyribonucleic acid. I. Preparation of substrates and partial purification of an enzyme from Escherichia coli. The Journal of biological chemistry. 1958;233(1):163-70. Epub 1958/07/01. PubMed PMID: 13563462.

7.	O'Donnell M, Langston L, Stillman B. Principles and concepts of DNA replication in bacteria, archaea, and eukarya. Cold Spring Harbor perspectives in biology. 2013;5(7):a010108. doi: 10.1101/cshperspect.a010108. PubMed PMID: 23818497; PubMed Central PMCID: PMC3685895.

8.	Barlow JH, Nussenzweig A. Replication initiation and genome instability: a crossroads for DNA and RNA synthesis. Cellular and molecular life sciences : CMLS. 2014;71(23):4545-59. doi: 10.1007/s00018-014-1721-1. PubMed PMID: 25238783.

9.	Abbas T, Keaton MA, Dutta A. Genomic instability in cancer. Cold Spring Harbor perspectives in biology. 2013;5(3):a012914. doi: 10.1101/cshperspect.a012914. PubMed PMID: 23335075; PubMed Central PMCID: PMC3578360.

10.	Siddiqui K, On KF, Diffley JF. Regulating DNA replication in eukarya. Cold Spring Harbor perspectives in biology. 2013;5(9):a012930. doi: 10.1101/cshperspect.a012930. PubMed PMID: 23838438.

11.	Sclafani RA, Holzen TM. Cell cycle regulation of DNA replication. Annu Rev Genet. 2007;41:237-80. Epub 2007/07/17. doi: 10.1146/annurev.genet.41.110306.130308. PubMed PMID: 17630848; PubMed Central PMCID: PMCPMC2292467.

12.	Garcia-Muse T, Aguilera A. Transcription-replication conflicts: how they occur and how they are resolved. Nature reviews Molecular cell biology. 2016;17(9):553-63. Epub 2016/07/21. doi: 10.1038/nrm.2016.88. PubMed PMID: 27435505.

13.	Knott SR, Viggiani CJ, Aparicio OM. To promote and protect: coordinating DNA replication and transcription for genome stability. Epigenetics. 2009;4(6):362-5. PubMed PMID: 19736523.

14.	Leonard AC, Mechali M. DNA replication origins. Cold Spring Harbor perspectives in biology. 2013;5(10):a010116. doi: 10.1101/cshperspect.a010116. PubMed PMID: 23838439; PubMed Central PMCID: PMC3783049.

15.	Creager RL, Li Y, MacAlpine DM. SnapShot: Origins of DNA replication. Cell. 2015;161(2):418- e1. doi: 10.1016/j.cell.2015.03.043. PubMed PMID: 25860614.

16.	Jacob F, Brenner S, Cuzin F. On the regulation of DNA replication in bacteria. Cold Spring Harbor Symp Quant Biol. 1963;28:329-48.

17.	Gilbert DM. In search of the holy replicator. Nature reviews Molecular cell biology. 2004;5(10):848-55. Epub 2004/10/02. doi: 10.1038/nrm1495. PubMed PMID: 15459665; PubMed Central PMCID: PMCPMC1255919.

18.	Aladjem MI, Fanning E. The replicon revisited: an old model learns new tricks in metazoan chromosomes. EMBO reports. 2004;5(7):686-91. Epub 2004/07/02. doi: 10.1038/sj.embor.7400185. PubMed PMID: 15229645; PubMed Central PMCID: PMCPMC1299096.

19.	Remus D, Beall EL, Botchan MR. DNA topology, not DNA sequence, is a critical determinant for Drosophila ORC-DNA binding. The EMBO journal. 2004;23(4):897-907. doi: 10.1038/sj.emboj.7600077. PubMed PMID: 14765124; PubMed Central PMCID: PMC380993.

20.	Vashee S, Cvetic C, Lu W, Simancek P, Kelly TJ, Walter JC. Sequence-independent DNA binding and replication initiation by the human origin recognition complex. Genes &amp; development. 2003;17(15):1894-908. doi: 10.1101/gad.1084203. PubMed PMID: 12897055; PubMed Central PMCID: PMC196240.

21.	Shen Z, Sathyan KM, Geng Y, Zheng R, Chakraborty A, Freeman B, et al. A WD-repeat protein stabilizes ORC binding to chromatin. Molecular cell. 2010;40(1):99-111. doi: 10.1016/j.molcel.2010.09.021. PubMed PMID: 20932478.

22.	Dorn ES, Cook JG. Nucleosomes in the neighborhood: new roles for chromatin modifications in replication origin control. Epigenetics. 2011;6(5):552-9. PubMed PMID: 21364325; PubMed Central PMCID: PMC3230546.

23.	Aladjem MI, Redon CE. Order from clutter: selective interactions at mammalian replication origins. Nat Rev Genet. 2017;18(2):101-16. Epub 2016/11/22. doi: 10.1038/nrg.2016.141. PubMed PMID: 27867195.

24.	Fragkos M, Ganier O, Coulombe P, Mechali M. DNA replication origin activation in space and time. Nature reviews Molecular cell biology. 2015;16(6):360-74. doi: 10.1038/nrm4002. PubMed PMID: 25999062.

25.	Prioleau MN, MacAlpine DM. DNA replication origins-where do we begin? Genes &amp; development. 2016;30(15):1683-97. doi: 10.1101/gad.285114.116. PubMed PMID: 27542827; PubMed Central PMCID: PMC5002974.

26.	Cayrou C, Coulombe P, Puy A, Rialle S, Kaplan N, Segal E, et al. New insights into replication origin characteristics in metazoans. Cell cycle. 2012;11(4):658-67. doi: 10.4161/cc.11.4.19097. PubMed PMID: 22373526; PubMed Central PMCID: PMC3318102.

27.	Lombrana R, Almeida R, Alvarez A, Gomez M. R-loops and initiation of DNA replication in human cells: a missing link? Frontiers in genetics. 2015;6:158. doi: 10.3389/fgene.2015.00158. PubMed PMID: 25972891; PubMed Central PMCID: PMC4412123.

28.	Jang SM, Zhang Y, Utani K, Fu H, Redon CE, Marks AB, et al. The replication initiation determinant protein (RepID) modulates replication by recruiting CUL4 to chromatin. Nature communications. 2018;9(1):2782. Epub 2018/07/19. doi: 10.1038/s41467-018-05177-6. PubMed PMID: 30018425; PubMed Central PMCID: PMCPMC6050238.

29.	Mackiewicz P, Zakrzewska-Czerwinska J, Zawilak A, Dudek MR, Cebrat S. Where does bacterial replication start? Rules for predicting the oriC region. Nucleic acids research. 2004;32(13):3781-91. Epub 2004/07/20. doi: 10.1093/nar/gkh699. PubMed PMID: 15258248; PubMed Central PMCID: PMCPMC506792.

30.	Gao F, Luo H, Zhang CT. DoriC 5.0: an updated database of oriC regions in both bacterial and archaeal genomes. Nucleic acids research. 2013;41(Database issue):D90-3. Epub 2012/10/25. doi: 10.1093/nar/gks990. PubMed PMID: 23093601; PubMed Central PMCID: PMCPMC3531139.

31.	Fuller RS, Funnell BE, Kornberg A. The dnaA protein complex with the E. coli chromosomal replication origin (oriC) and other DNA sites. Cell. 1984;38(3):889-900. PubMed PMID: 6091903.

32.	Fuller RS, Kornberg A. Purified dnaA protein in initiation of replication at the Escherichia coli chromosomal origin of replication. Proceedings of the National Academy of Sciences of the United States of America. 1983;80(19):5817-21. Epub 1983/10/01. PubMed PMID: 6310593; PubMed Central PMCID: PMCPMC390166.

33.	Jakimowicz D, Majka J, Messer W, Speck C, Fernandez M, Martin MC, et al. Structural elements of the Streptomyces oriC region and their interactions with the DnaA protein. Microbiology. 1998;144 ( Pt 5):1281-90. Epub 1998/06/05. doi: 10.1099/00221287-144-5-1281. PubMed PMID: 9611803.

34.	Tsodikov OV, Biswas T. Structural and thermodynamic signatures of DNA recognition by Mycobacterium tuberculosis DnaA. Journal of molecular biology. 2011;410(3):461-76. Epub 2011/05/31. doi: 10.1016/j.jmb.2011.05.007. PubMed PMID: 21620858.

35.	Costa A, Hood IV, Berger JM. Mechanisms for initiating cellular DNA replication. Annual review of biochemistry. 2013;82:25-54. doi: 10.1146/annurev-biochem-052610-094414. PubMed PMID: 23746253.

36.	Wolanski M, Donczew R, Zawilak-Pawlik A, Zakrzewska-Czerwinska J. oriC-encoded instructions for the initiation of bacterial chromosome replication. Front Microbiol. 2014;5:735. Epub 2015/01/23. doi: 10.3389/fmicb.2014.00735. PubMed PMID: 25610430; PubMed Central PMCID: PMCPMC4285127.

37.	Messer W, Blaesing F, Majka J, Nardmann J, Schaper S, Schmidt A, et al. Functional domains of DnaA proteins. Biochimie. 1999;81(8-9):819-25. Epub 1999/11/26. PubMed PMID: 10572294.

38.	Sutton MD, Kaguni JM. The Escherichia coli dnaA gene: four functional domains. Journal of molecular biology. 1997;274(4):546-61. Epub 1998/01/07. doi: 10.1006/jmbi.1997.1425. PubMed PMID: 9417934.

39.	Speck C, Messer W. Mechanism of origin unwinding: sequential binding of DnaA to double- and single-stranded DNA. The EMBO journal. 2001;20(6):1469-76. doi: 10.1093/emboj/20.6.1469. PubMed PMID: 11250912; PubMed Central PMCID: PMC145534.

40.	Fujikawa N, Kurumizaka H, Nureki O, Terada T, Shirouzu M, Katayama T, et al. Structural basis of replication origin recognition by the DnaA protein. Nucleic acids research. 2003;31(8):2077-86. PubMed PMID: 12682358; PubMed Central PMCID: PMC153737.

41.	Duderstadt KE, Chuang K, Berger JM. DNA stretching by bacterial initiators promotes replication origin opening. Nature. 2011;478(7368):209-13. doi: 10.1038/nature10455. PubMed PMID: 21964332; PubMed Central PMCID: PMC3192921.

42.	Erzberger JP, Pirruccello MM, Berger JM. The structure of bacterial DnaA: implications for general mechanisms underlying DNA replication initiation. The EMBO journal. 2002;21(18):4763-73. PubMed PMID: 12234917; PubMed Central PMCID: PMC126292.

43.	Iyer LM, Leipe DD, Koonin EV, Aravind L. Evolutionary history and higher order classification of AAA+ ATPases. Journal of structural biology. 2004;146(1-2):11-31. doi: 10.1016/j.jsb.2003.10.010. PubMed PMID: 15037234.

44.	Sutton MD, Kaguni JM. Threonine 435 of Escherichia coli DnaA protein confers sequence-specific DNA binding activity. The Journal of biological chemistry. 1997;272(37):23017-24. PubMed PMID: 9287298.

45.	Bramhill D, Kornberg A. A model for initiation at origins of DNA replication. Cell. 1988;54(7):915-8. PubMed PMID: 2843291.

46.	Rozgaja TA, Grimwade JE, Iqbal M, Czerwonka C, Vora M, Leonard AC. Two oppositely oriented arrays of low-affinity recognition sites in oriC guide progressive binding of DnaA during Escherichia coli pre-RC assembly. Molecular microbiology. 2011;82(2):475-88. doi: 10.1111/j.1365-2958.2011.07827.x. PubMed PMID: 21895796; PubMed Central PMCID: PMC3192301.

47.	Zawilak-Pawlik A, Kois A, Majka J, Jakimowicz D, Smulczyk-Krawczyszyn A, Messer W, et al. Architecture of bacterial replication initiation complexes: orisomes from four unrelated bacteria. The Biochemical journal. 2005;389(Pt 2):471-81. Epub 2005/03/26. doi: 10.1042/BJ20050143. PubMed PMID: 15790315; PubMed Central PMCID: PMCPMC1175125.

48.	Matsui M, Oka A, Takanami M, Yasuda S, Hirota Y. Sites of dnaA protein-binding in the replication origin of the Escherichia coli K-12 chromosome. Journal of molecular biology. 1985;184(3):529-33. PubMed PMID: 2995681.

49.	Margulies C, Kaguni JM. Ordered and sequential binding of DnaA protein to oriC, the chromosomal origin of Escherichia coli. The Journal of biological chemistry. 1996;271(29):17035-40. Epub 1996/07/19. PubMed PMID: 8663334.

50.	Schaper S, Messer W. Interaction of the initiator protein DnaA of Escherichia coli with its DNA target. The Journal of biological chemistry. 1995;270(29):17622-6. Epub 1995/07/21. PubMed PMID: 7615570.

51.	Weigel C, Schmidt A, Ruckert B, Lurz R, Messer W. DnaA protein binding to individual DnaA boxes in the Escherichia coli replication origin, oriC. The EMBO journal. 1997;16(21):6574-83. Epub 1997/11/14. doi: 10.1093/emboj/16.21.6574. PubMed PMID: 9351837; PubMed Central PMCID: PMCPMC1170261.

52.	McGarry KC, Ryan VT, Grimwade JE, Leonard AC. Two discriminatory binding sites in the Escherichia coli replication origin are required for DNA strand opening by initiator DnaA-ATP. Proceedings of the National Academy of Sciences of the United States of America. 
2004;101(9):2811-6. doi: 10.1073/pnas.0400340101. PubMed PMID: 14978287; PubMed Central PMCID: PMC365702.

53.	Kawakami H, Keyamura K, Katayama T. Formation of an ATP-DnaA-specific initiation complex requires DnaA Arginine 285, a conserved motif in the AAA+ protein family. The Journal of biological chemistry. 2005;280(29):27420-30. doi: 10.1074/jbc.M502764200. PubMed PMID: 15901724.

54.	Speck C, Weigel C, Messer W. ATP- and ADP-dnaA protein, a molecular switch in gene regulation. The EMBO journal. 1999;18(21):6169-76. doi: 10.1093/emboj/18.21.6169. PubMed PMID: 10545126; PubMed Central PMCID: PMC1171680.

55.	Samitt CE, Hansen FG, Miller JF, Schaechter M. In vivo studies of DnaA binding to the origin of replication of Escherichia coli. The EMBO journal. 1989;8(3):989-93. Epub 1989/03/01. PubMed PMID: 2542031; PubMed Central PMCID: PMCPMC400901.

56.	Miller DT, Grimwade JE, Betteridge T, Rozgaja T, Torgue JJ, Leonard AC. Bacterial origin recognition complexes direct assembly of higher-order DnaA oligomeric structures. Proceedings of the National Academy of Sciences of the United States of America. 2009;106(44):18479-84. Epub 2009/10/17. doi: 10.1073/pnas.0909472106. PubMed PMID: 19833870; PubMed Central PMCID: PMCPMC2773971.

57.	Erzberger JP, Mott ML, Berger JM. Structural basis for ATP-dependent DnaA assembly and replication-origin remodeling. Nature structural &amp; molecular biology. 2006;13(8):676-83. doi: 10.1038/nsmb1115. PubMed PMID: 16829961.

58.	Zorman S, Seitz H, Sclavi B, Strick TR. Topological characterization of the DnaA-oriC complex using single-molecule nanomanipuation. Nucleic acids research. 2012;40(15):7375-83. Epub 2012/05/15. doi: 10.1093/nar/gks371. PubMed PMID: 22581769; PubMed Central PMCID: PMCPMC3424547.

59.	Richardson TT, Harran O, Murray H. The bacterial DnaA-trio replication origin element specifies single-stranded DNA initiator binding. Nature. 2016;534(7607):412-6. doi: 10.1038/nature17962. PubMed PMID: 27281207.

60.	Duderstadt KE, Mott ML, Crisona NJ, Chuang K, Yang H, Berger JM. Origin remodeling and opening in bacteria rely on distinct assembly states of the DnaA initiator. The Journal of biological chemistry. 2010;285(36):28229-39. Epub 2010/07/03. doi: 10.1074/jbc.M110.147975. PubMed PMID: 20595381; PubMed Central PMCID: PMCPMC2934688.

61.	Ozaki S, Katayama T. Highly organized DnaA-oriC complexes recruit the single-stranded DNA for replication initiation. Nucleic acids research. 2012;40(4):1648-65. Epub 2011/11/05. doi: 10.1093/nar/gkr832. PubMed PMID: 22053082; PubMed Central PMCID: PMCPMC3287180.

62.	Myllykallio H, Lopez P, Lopez-Garcia P, Heilig R, Saurin W, Zivanovic Y, et al. Bacterial mode of replication with eukaryotic-like machinery in a hyperthermophilic archaeon. Science. 2000;288(5474):2212-5. Epub 2000/06/24. PubMed PMID: 10864870.

63.	Norais C, Hawkins M, Hartman AL, Eisen JA, Myllykallio H, Allers T. Genetic and physical mapping of DNA replication origins in Haloferax volcanii. PLoS genetics. 2007;3(5):e77. Epub 2007/05/22. doi: 10.1371/journal.pgen.0030077. PubMed PMID: 17511521; PubMed Central PMCID: PMCPMC1868953.

64.	Hawkins M, Malla S, Blythe MJ, Nieduszynski CA, Allers T. Accelerated growth in the absence of DNA replication origins. Nature. 2013;503(7477):544-7. Epub 2013/11/05. doi: 10.1038/nature12650. PubMed PMID: 24185008; PubMed Central PMCID: PMCPMC3843117.

65.	Wu Z, Liu J, Yang H, Liu H, Xiang H. Multiple replication origins with diverse control mechanisms in Haloarcula hispanica. Nucleic acids research. 2014;42(4):2282-94. Epub 2013/11/26. doi: 10.1093/nar/gkt1214. PubMed PMID: 24271389; PubMed Central PMCID: PMCPMC3936714.

66.	Pelve EA, Martens-Habbena W, Stahl DA, Bernander R. Mapping of active replication origins in vivo in thaum- and euryarchaeal replicons. Molecular microbiology. 2013;90(3):538-50. Epub 2013/09/03. doi: 10.1111/mmi.12382. PubMed PMID: 23991938.

67.	Pelve EA, Lindas AC, Knoppel A, Mira A, Bernander R. Four chromosome replication origins in the archaeon Pyrobaculum calidifontis. Molecular microbiology. 2012;85(5):986-95. Epub 2012/07/21. doi: 10.1111/j.1365-2958.2012.08155.x. PubMed PMID: 22812406.

68.	Robinson NP, Dionne I, Lundgren M, Marsh VL, Bernander R, Bell SD. Identification of two origins of replication in the single chromosome of the archaeon Sulfolobus solfataricus. Cell. 2004;116(1):25-38. PubMed PMID: 14718164.

69.	Lundgren M, Andersson A, Chen L, Nilsson P, Bernander R. Three replication origins in Sulfolobus species: synchronous initiation of chromosome replication and asynchronous termination. Proceedings of the National Academy of Sciences of the United States of America. 2004;101(18):7046-51. doi: 10.1073/pnas.0400656101. PubMed PMID: 15107501; PubMed Central PMCID: PMC406463.

70.	Luo H, Gao F. DoriC 10.0: an updated database of replication origins in prokaryotic genomes including chromosomes and plasmids. Nucleic acids research. 2018. Epub 2018/10/27. doi: 10.1093/nar/gky1014. PubMed PMID: 30364951.

71.	Bell SD. Initiation of DNA Replication in the Archaea. Adv Exp Med Biol. 2017;1042:99-115. Epub 2018/01/23. doi: 10.1007/978-981-10-6955-0_5. PubMed PMID: 29357055.

72.	Ausiannikava D, Allers T. Diversity of DNA Replication in the Archaea. Genes (Basel). 2017;8(2). Epub 2017/02/02. doi: 10.3390/genes8020056. PubMed PMID: 28146124; PubMed Central PMCID: PMCPMC5333045.

73.	Wu Z, Liu J, Yang H, Xiang H. DNA replication origins in archaea. Front Microbiol. 2014;5:179. Epub 2014/05/09. doi: 10.3389/fmicb.2014.00179. PubMed PMID: 24808892; PubMed Central PMCID: PMCPMC4010727.

74.	Matsunaga F, Forterre P, Ishino Y, Myllykallio H. In vivo interactions of archaeal Cdc6/Orc1 and minichromosome maintenance proteins with the replication origin. Proceedings of the National Academy of Sciences of the United States of America. 2001;98(20):11152-7. Epub 2001/09/20. doi: 10.1073/pnas.191387498. PubMed PMID: 11562464; PubMed Central PMCID: PMCPMC58699.

75.	Wu Z, Liu H, Liu J, Liu X, Xiang H. Diversity and evolution of multiple orc/cdc6-adjacent replication origins in haloarchaea. BMC genomics. 2012;13:478. Epub 2012/09/18. doi: 10.1186/1471-2164-13-478. PubMed PMID: 22978470; PubMed Central PMCID: PMCPMC3528665.

76.	Bell SD. Archaeal orc1/cdc6 proteins. Sub-cellular biochemistry. 2012;62:59-69. Epub 2012/08/25. doi: 10.1007/978-94-007-4572-8_4. PubMed PMID: 22918580.

77.	Samson RY, Xu Y, Gadelha C, Stone TA, Faqiri JN, Li D, et al. Specificity and function of archaeal DNA replication initiator proteins. Cell reports. 2013;3(2):485-96. doi: 10.1016/j.celrep.2013.01.002. PubMed PMID: 23375370; PubMed Central PMCID: PMC3607249.

78.	Grainge I, Gaudier M, Schuwirth BS, Westcott SL, Sandall J, Atanassova N, et al. Biochemical analysis of a DNA replication origin in the archaeon Aeropyrum pernix. Journal of molecular biology. 2006;363(2):355-69. doi: 10.1016/j.jmb.2006.07.076. PubMed PMID: 16978641.

79.	Robinson NP, Bell SD. Extrachromosomal element capture and the evolution of multiple replication origins in archaeal chromosomes. Proceedings of the National Academy of Sciences of the United States of America. 2007;104(14):5806-11. Epub 2007/03/30. doi: 10.1073/pnas.0700206104. PubMed PMID: 17392430; PubMed Central PMCID: PMCPMC1851573.

80.	Robinson NP, Blood KA, McCallum SA, Edwards PA, Bell SD. Sister chromatid junctions in the hyperthermophilic archaeon Sulfolobus solfataricus. The EMBO journal. 2007;26(3):816-24. Epub 2007/01/27. doi: 10.1038/sj.emboj.7601529. PubMed PMID: 17255945; PubMed Central PMCID: PMCPMC1794387.

81.	Dueber EL, Corn JE, Bell SD, Berger JM. Replication origin recognition and deformation by a heterodimeric archaeal Orc1 complex. Science. 2007;317(5842):1210-3. doi: 10.1126/science.1143690. PubMed PMID: 17761879.

82.	Gaudier M, Schuwirth BS, Westcott SL, Wigley DB. Structural basis of DNA replication origin recognition by an ORC protein. Science. 2007;317(5842):1213-6. doi: 10.1126/science.1143664. PubMed PMID: 17761880.

83.	Capaldi SA, Berger JM. Biochemical characterization of Cdc6/Orc1 binding to the replication origin of the euryarchaeon Methanothermobacter thermoautotrophicus. Nucleic acids research. 2004;32(16):4821-32. doi: 10.1093/nar/gkh819. PubMed PMID: 15358831; PubMed Central PMCID: PMC519113.

84.	Liu J, Smith CL, DeRyckere D, DeAngelis K, Martin GS, Berger JM. Structure and function of Cdc6/Cdc18: implications for origin recognition and checkpoint control. Molecular cell. 2000;6(3):637-48. doi: 10.1016/S1097-2765(00)00062-9. PubMed PMID: 11030343.

85.	Singleton MR, Morales R, Grainge I, Cook N, Isupov MN, Wigley DB. Conformational changes induced by nucleotide binding in Cdc6/ORC from Aeropyrum pernix. Journal of molecular biology. 2004;343(3):547-57. doi: 10.1016/j.jmb.2004.08.044. PubMed PMID: 15465044.

86.	Matsunaga F, Norais C, Forterre P, Myllykallio H. Identification of short 'eukaryotic' Okazaki fragments synthesized from a prokaryotic replication origin. EMBO reports. 2003;4(2):154-8. Epub 2003/03/04. doi: 10.1038/sj.embor.embor732. PubMed PMID: 12612604; PubMed Central PMCID: PMCPMC1315830.

87.	Berquist BR, DasSarma S. An archaeal chromosomal autonomously replicating sequence element from an extreme halophile, Halobacterium sp. strain NRC-1. Journal of bacteriology. 2003;185(20):5959-66. Epub 2003/10/04. PubMed PMID: 14526006; PubMed Central PMCID: PMCPMC225043.

88.	Kasiviswanathan R, Shin JH, Kelman Z. Interactions between the archaeal Cdc6 and MCM proteins modulate their biochemical properties. Nucleic acids research. 2005;33(15):4940-50. Epub 2005/09/10. doi: 10.1093/nar/gki807. PubMed PMID: 16150924; PubMed Central PMCID: PMCPMC1201339.

89.	Dueber EC, Costa A, Corn JE, Bell SD, Berger JM. Molecular determinants of origin discrimination by Orc1 initiators in archaea. Nucleic acids research. 2011;39(9):3621-31. doi: 10.1093/nar/gkq1308. PubMed PMID: 21227921; PubMed Central PMCID: PMC3089459.

90.	Matsunaga F, Takemura K, Akita M, Adachi A, Yamagami T, Ishino Y. Localized melting of duplex DNA by Cdc6/Orc1 at the DNA replication origin in the hyperthermophilic archaeon Pyrococcus furiosus. Extremophiles : life under extreme conditions. 2010;14(1):21-31. doi: 10.1007/s00792-009-0284-9. PubMed PMID: 19787415.

91.	Marks AB, Fu H, Aladjem MI. Regulation of Replication Origins. Adv Exp Med Biol. 2017;1042:43-59. Epub 2018/01/23. doi: 10.1007/978-981-10-6955-0_2. PubMed PMID: 29357052.

92.	Bleichert F, Botchan MR, Berger JM. Mechanisms for initiating cellular DNA replication. Science. 2017;355(6327):eaah6317. doi: 10.1126/science.aah6317. PubMed PMID: 28209641.

93.	Gambus A, Khoudoli GA, Jones RC, Blow JJ. MCM2-7 form double hexamers at licensed origins in Xenopus egg extract. The Journal of biological chemistry. 2011;286(13):11855-64. doi: 10.1074/jbc.M110.199521. PubMed PMID: 21282109; PubMed Central PMCID: PMC3064236.

94.	Remus D, Beuron F, Tolun G, Griffith JD, Morris EP, Diffley JF. Concerted loading of Mcm2-7 double hexamers around DNA during DNA replication origin licensing. Cell. 2009;139(4):719-30. doi: 10.1016/j.cell.2009.10.015. PubMed PMID: 19896182; PubMed Central PMCID: PMC2804858.

95.	Evrin C, Clarke P, Zech J, Lurz R, Sun J, Uhle S, et al. A double-hexameric MCM2-7 complex is loaded onto origin DNA during licensing of eukaryotic DNA replication. Proceedings of the National Academy of Sciences of the United States of America. 2009;106(48):20240-5. doi: 10.1073/pnas.0911500106. PubMed PMID: 19910535; PubMed Central PMCID: PMC2787165.

96.	Ge XQ, Jackson DA, Blow JJ. Dormant origins licensed by excess Mcm2-7 are required for human cells to survive replicative stress. Genes &amp; development. 2007;21(24):3331-41. Epub 2007/12/15. doi: 10.1101/gad.457807. PubMed PMID: 18079179; PubMed Central PMCID: PMCPMC2113033.

97.	Ibarra A, Schwob E, Mendez J. Excess MCM proteins protect human cells from replicative stress by licensing backup origins of replication. Proceedings of the National Academy of Sciences of the United States of America. 2008;105(26):8956-61. Epub 2008/06/27. doi: 10.1073/pnas.0803978105. PubMed PMID: 18579778; PubMed Central PMCID: PMCPMC2449346.

98.	Stinchcomb DT, Struhl K, Davis RW. Isolation and characterisation of a yeast chromosomal replicator. Nature. 1979;282(5734):39-43. PubMed PMID: 388229.

99.	Huberman JA, Spotila LD, Nawotka KA, el-Assouli SM, Davis LR. The in vivo replication origin of the yeast 2 microns plasmid. Cell. 1987;51(3):473-81. Epub 1987/11/06. PubMed PMID: 3311385.

100.	Brewer BJ, Fangman WL. The localization of replication origins on ARS plasmids in S. cerevisiae. Cell. 1987;51(3):463-71. Epub 1987/11/06. PubMed PMID: 2822257.

101.	Marahrens Y, Stillman B. A yeast chromosomal origin of DNA replication defined by multiple functional elements. Science. 1992;255(5046):817-23. Epub 1992/02/14. PubMed PMID: 1536007.

102.	Rao H, Marahrens Y, Stillman B. Functional conservation of multiple elements in yeast chromosomal replicators. Molecular and cellular biology. 1994;14(11):7643-51. Epub 1994/11/01. PubMed PMID: 7935478; PubMed Central PMCID: PMCPMC359300.

103.	Broach JR, Li YY, Feldman J, Jayaram M, Abraham J, Nasmyth KA, et al. Localization and sequence analysis of yeast origins of DNA replication. Cold Spring Harbor symposia on quantitative biology. 1983;47 Pt 2:1165-73. PubMed PMID: 6345070.

104.	Celniker SE, Sweder K, Srienc F, Bailey JE, Campbell JL. Deletion mutations affecting autonomously replicating sequence ARS1 of Saccharomyces cerevisiae. Molecular and cellular biology. 1984;4(11):2455-66. PubMed PMID: 6392851; PubMed Central PMCID: PMC369077.

105.	Rao H, Stillman B. The origin recognition complex interacts with a bipartite DNA binding site within yeast replicators. Proceedings of the National Academy of Sciences of the United States of America. 1995;92(6):2224-8. Epub 1995/03/14. PubMed PMID: 7892251; PubMed Central PMCID: PMCPMC42456.

106.	Rowley A, Cocker JH, Harwood J, Diffley JF. Initiation complex assembly at budding yeast replication origins begins with the recognition of a bipartite sequence by limiting amounts of the initiator, ORC. The EMBO journal. 1995;14(11):2631-41. Epub 1995/06/01. PubMed PMID: 7781615; PubMed Central PMCID: PMCPMC398377.

107.	Bell SP, Stillman B. ATP-dependent recognition of eukaryotic origins of DNA replication by a multiprotein complex. Nature. 1992;357(6374):128-34. doi: 10.1038/357128a0. PubMed PMID: 1579162.

108.	Li N, Lam WH, Zhai Y, Cheng J, Cheng E, Zhao Y, et al. Structure of the origin recognition complex bound to DNA replication origin. Nature. 2018;559(7713):217-22. Epub 2018/07/06. doi: 10.1038/s41586-018-0293-x. PubMed PMID: 29973722.

109.	Bleichert F, Botchan MR, Berger JM. Crystal structure of the eukaryotic origin recognition complex. Nature. 2015;519(7543):321-6. doi: 10.1038/nature14239. PubMed PMID: 25762138; PubMed Central PMCID: PMC4368505.

110.	Sun J, Evrin C, Samel SA, Fernandez-Cid A, Riera A, Kawakami H, et al. Cryo-EM structure of a helicase loading intermediate containing ORC-Cdc6-Cdt1-MCM2-7 bound to DNA. Nature structural &amp; molecular biology. 2013;20(8):944-51. doi: 10.1038/nsmb.2629. PubMed PMID: 23851460; PubMed Central PMCID: PMC3735830.

111.	Kawakami H, Ohashi E, Kanamoto S, Tsurimoto T, Katayama T. Specific binding of eukaryotic ORC to DNA replication origins depends on highly conserved basic residues. Scientific reports. 2015;5:14929. doi: 10.1038/srep14929. PubMed PMID: 26456755; PubMed Central PMCID: PMC4601075.

112.	Palzkill TG, Newlon CS. A yeast replication origin consists of multiple copies of a small conserved sequence. Cell. 1988;53(3):441-50. Epub 1988/05/06. PubMed PMID: 3284655.

113.	Wilmes GM, Bell SP. The B2 element of the Saccharomyces cerevisiae ARS1 origin of replication requires specific sequences to facilitate pre-RC formation. Proceedings of the National Academy of Sciences of the United States of America. 2002;99(1):101-6. doi: 10.1073/pnas.012578499. PubMed PMID: 11756674; PubMed Central PMCID: PMC117521.

114.	Coster G, Diffley JFX. Bidirectional eukaryotic DNA replication is established by quasi-symmetrical helicase loading. Science. 2017;357(6348):314-8. Epub 2017/07/22. doi: 10.1126/science.aan0063. PubMed PMID: 28729513.

115.	Zou L, Stillman B. Assembly of a complex containing Cdc45p, replication protein A, and Mcm2p at replication origins controlled by S-phase cyclin-dependent kinases and Cdc7p-Dbf4p kinase. Molecular and cellular biology. 2000;20(9):3086-96. Epub 2000/04/11. PubMed PMID: 10757793; PubMed Central PMCID: PMCPMC85601.

116.	Lipford JR, Bell SP. Nucleosomes positioned by ORC facilitate the initiation of DNA replication. Molecular cell. 2001;7(1):21-30. PubMed PMID: 11172708.

117.	Diffley JF, Cocker JH. Protein-DNA interactions at a yeast replication origin. Nature. 1992;357(6374):169-72. doi: 10.1038/357169a0. PubMed PMID: 1579168.

118.	Diffley JF, Stillman B. Purification of a yeast protein that binds to origins of DNA replication and a transcriptional silencer. Proceedings of the National Academy of Sciences of the United States of America. 1988;85(7):2120-4. Epub 1988/04/01. PubMed PMID: 3281162; PubMed Central PMCID: PMCPMC279940.

119.	Miotto B, Ji Z, Struhl K. Selectivity of ORC binding sites and the relation to replication timing, fragile sites, and deletions in cancers. Proceedings of the National Academy of Sciences of the United States of America. 2016;113(33):E4810-9. doi: 10.1073/pnas.1609060113. PubMed PMID: 27436900; PubMed Central PMCID: PMC4995967.

120.	MacAlpine HK, Gordan R, Powell SK, Hartemink AJ, MacAlpine DM. Drosophila ORC localizes to open chromatin and marks sites of cohesin complex loading. Genome research. 2010;20(2):201-11. doi: 10.1101/gr.097873.109. PubMed PMID: 19996087; PubMed Central PMCID: PMC2813476.

121.	Eaton ML, Prinz JA, MacAlpine HK, Tretyakov G, Kharchenko PV, MacAlpine DM. Chromatin signatures of the Drosophila replication program. Genome research. 2011;21(2):164-74. doi: 10.1101/gr.116038.110. PubMed PMID: 21177973; PubMed Central PMCID: PMC3032920.

122.	Dellino GI, Cittaro D, Piccioni R, Luzi L, Banfi S, Segalla S, et al. Genome-wide mapping of human DNA-replication origins: levels of transcription at ORC1 sites regulate origin selection and replication timing. Genome research. 2013;23(1):1-11. doi: 10.1101/gr.142331.112. PubMed PMID: 23187890; PubMed Central PMCID: PMC3530669.

123.	Cayrou C, Ballester B, Peiffer I, Fenouil R, Coulombe P, Andrau JC, et al. The chromatin environment shapes DNA replication origin organization and defines origin classes. Genome research. 2015;25(12):1873-85. doi: 10.1101/gr.192799.115. PubMed PMID: 26560631; PubMed Central PMCID: PMC4665008.

124.	Cayrou C, Coulombe P, Vigneron A, Stanojcic S, Ganier O, Peiffer I, et al. Genome-scale analysis of metazoan replication origins reveals their organization in specific but flexible sites defined by conserved features. Genome research. 2011;21(9):1438-49. doi: 10.1101/gr.121830.111. PubMed PMID: 21750104; PubMed Central PMCID: PMC3166829.

125.	Lubelsky Y, Sasaki T, Kuipers MA, Lucas I, Le Beau MM, Carignon S, et al. Pre-replication complex proteins assemble at regions of low nucleosome occupancy within the Chinese hamster dihydrofolate reductase initiation zone. Nucleic acids research. 2011;39(8):3141-55. Epub 2010/12/15. doi: 10.1093/nar/gkq1276. PubMed PMID: 21148149; PubMed Central PMCID: PMCPMC3082903.

126.	Hayashi M, Katou Y, Itoh T, Tazumi A, Yamada Y, Takahashi T, et al. Genome-wide localization of pre-RC sites and identification of replication origins in fission yeast. The EMBO journal. 2007;26(5):1327-39. Epub 2007/02/17. doi: 10.1038/sj.emboj.7601585. PubMed PMID: 17304213; PubMed Central PMCID: PMCPMC1817633.

127.	Martin MM, Ryan M, Kim R, Zakas AL, Fu H, Lin CM, et al. Genome-wide depletion of replication initiation events in highly transcribed regions. Genome research. 2011;21(11):1822-32. Epub 2011/08/05. doi: 10.1101/gr.124644.111. PubMed PMID: 21813623; PubMed Central PMCID: PMCPMC3205567.

128.	Pourkarimi E, Bellush JM, Whitehouse I. Spatiotemporal coupling and decoupling of gene transcription with DNA replication origins during embryogenesis in C. elegans. eLife. 2016;5. doi: 10.7554/eLife.21728. PubMed PMID: 28009254; PubMed Central PMCID: PMCPMC5222557.

129.	Rodriguez-Martinez M, Pinzon N, Ghommidh C, Beyne E, Seitz H, Cayrou C, et al. The gastrula transition reorganizes replication-origin selection in Caenorhabditis elegans. Nature structural &amp; molecular biology. 2017;24(3):290-+. doi: 10.1038/nsmb.3363. PubMed PMID: WOS:000395826000013.

130.	Besnard E, Babled A, Lapasset L, Milhavet O, Parrinello H, Dantec C, et al. Unraveling cell type-specific and reprogrammable human replication origin signatures associated with G-quadruplex consensus motifs. Nature structural &amp; molecular biology. 2012;19(8):837-44. doi: 10.1038/nsmb.2339. PubMed PMID: 22751019.

131.	Chuang RY, Kelly TJ. The fission yeast homologue of Orc4p binds to replication origin DNA via multiple AT-hooks. Proceedings of the National Academy of Sciences of the United States of America. 1999;96(6):2656-61. PubMed PMID: 10077566; PubMed Central PMCID: PMC15824.

132.	Balasov M, Huijbregts RP, Chesnokov I. Role of the Orc6 protein in origin recognition complex-dependent DNA binding and replication in Drosophila melanogaster. Molecular and cellular biology. 2007;27(8):3143-53. doi: 10.1128/MCB.02382-06. PubMed PMID: 17283052; PubMed Central PMCID: PMC1899928.

133.	Kuo AJ, Song J, Cheung P, Ishibe-Murakami S, Yamazoe S, Chen JK, et al. The BAH domain of ORC1 links H4K20me2 to DNA replication licensing and Meier-Gorlin syndrome. Nature. 2012;484(7392):115-9. doi: 10.1038/nature10956. PubMed PMID: 22398447; PubMed Central PMCID: PMC3321094.

134.	Tardat M, Brustel J, Kirsh O, Lefevbre C, Callanan M, Sardet C, et al. The histone H4 Lys 20 methyltransferase PR-Set7 regulates replication origins in mammalian cells. Nature cell biology. 2010;12(11):1086-93. doi: 10.1038/ncb2113. PubMed PMID: 20953199.

135.	Beck DB, Burton A, Oda H, Ziegler-Birling C, Torres-Padilla ME, Reinberg D. The role of PR-Set7 in replication licensing depends on Suv4-20h. Genes &amp; development. 2012;26(23):2580-9. doi: 10.1101/gad.195636.112. PubMed PMID: 23152447; PubMed Central PMCID: PMC3521623.

136.	Brustel J, Kirstein N, Izard F, Grimaud C, Prorok P, Cayrou C, et al. Histone H4K20 tri-methylation at late-firing origins ensures timely heterochromatin replication. The EMBO journal. 2017;36(18):2726-41. Epub 2017/08/06. doi: 10.15252/embj.201796541. PubMed PMID: 
28778956; PubMed Central PMCID: PMCPMC5599798.

137.	Shoaib M, Walter D, Gillespie PJ, Izard F, Fahrenkrog B, Lleres D, et al. Histone H4K20 methylation mediated chromatin compaction threshold ensures genome integrity by limiting DNA replication licensing. Nature communications. 2018;9(1):3704. Epub 2018/09/14. doi: 10.1038/s41467-018-06066-8. PubMed PMID: 30209253; PubMed Central PMCID: PMCPMC6135857.

138.	Shen Z, Chakraborty A, Jain A, Giri S, Ha T, Prasanth KV, et al. Dynamic association of ORCA with prereplicative complex components regulates DNA replication initiation. Molecular and cellular biology. 2012;32(15):3107-20. doi: 10.1128/MCB.00362-12. PubMed PMID: 22645314; PubMed Central PMCID: PMC3434513.

139.	Wang Y, Khan A, Marks AB, Smith OK, Giri S, Lin YC, et al. Temporal association of ORCA/LRWD1 to late-firing origins during G1 dictates heterochromatin replication and organization. Nucleic acids research. 2017;45(5):2490-502. doi: 10.1093/nar/gkw1211. PubMed PMID: 27924004.

140.	Bartke T, Vermeulen M, Xhemalce B, Robson SC, Mann M, Kouzarides T. Nucleosome-interacting proteins regulated by DNA and histone methylation. Cell. 2010;143(3):470-84. doi: 10.1016/j.cell.2010.10.012. PubMed PMID: 21029866; PubMed Central PMCID: PMC3640253.

141.	Vermeulen M, Eberl HC, Matarese F, Marks H, Denissov S, Butter F, et al. Quantitative interaction proteomics and genome-wide profiling of epigenetic histone marks and their readers. Cell. 2010;142(6):967-80. doi: 10.1016/j.cell.2010.08.020. PubMed PMID: 20850016.

142.	Hein MY, Hubner NC, Poser I, Cox J, Nagaraj N, Toyoda Y, et al. A human interactome in three quantitative dimensions organized by stoichiometries and abundances. Cell. 2015;163(3):712-23. doi: 10.1016/j.cell.2015.09.053. PubMed PMID: 26496610.

143.	Thomae AW, Pich D, Brocher J, Spindler MP, Berens C, Hock R, et al. Interaction between HMGA1a and the origin recognition complex creates site-specific replication origins. Proceedings of the National Academy of Sciences of the United States of America. 2008;105(5):1692-7. doi: 10.1073/pnas.0707260105. PubMed PMID: 18234858; PubMed Central PMCID: PMC2234206.

144.	Zhang Y, Huang L, Fu H, Smith OK, Lin CM, Utani K, et al. A replicator-specific binding protein essential for site-specific initiation of DNA replication in mammalian cells. Nature communications. 2016;7:11748. Epub 2016/06/09. doi: 10.1038/ncomms11748. PubMed PMID: 27272143; PubMed Central PMCID: PMCPMC4899857.

145.	Bleichert F, Leitner A, Aebersold R, Botchan MR, Berger JM. Conformational control and DNA-binding mechanism of the metazoan origin recognition complex. Proceedings of the National Academy of Sciences of the United States of America. 2018;115(26):E5906-E15. Epub 2018/06/15. doi: 10.1073/pnas.1806315115. PubMed PMID: 29899147; PubMed Central PMCID: PMCPMC6042147.

146.	Clarey MG, Botchan M, Nogales E. Single particle EM studies of the Drosophila melanogaster origin recognition complex and evidence for DNA wrapping. Journal of structural biology. 2008;164(3):241-9. doi: 10.1016/j.jsb.2008.08.006. PubMed PMID: 18824234; PubMed Central PMCID: PMC2640233.

147.	Lee DG, Bell SP. Architecture of the yeast origin recognition complex bound to origins of DNA replication. Molecular and cellular biology. 1997;17(12):7159-68. PubMed PMID: 9372948; PubMed Central PMCID: PMC232573.

148.	Riera A, Barbon M, Noguchi Y, Reuter LM, Schneider S, Speck C. From structure to mechanism-understanding initiation of DNA replication. Genes &amp; development. 2017;31(11):1073-88. Epub 2017/07/19. doi: 10.1101/gad.298232.117. PubMed PMID: 28717046; PubMed Central PMCID: PMCPMC5538431.

149.	Tognetti S, Riera A, Speck C. Switch on the engine: how the eukaryotic replicative helicase MCM2-7 becomes activated. Chromosoma. 2015;124(1):13-26. Epub 2014/10/14. doi: 10.1007/s00412-014-0489-2. PubMed PMID: 25308420.

150.	Parker MW, Botchan MR, Berger JM. Mechanisms and regulation of DNA replication initiation in eukaryotes. Crit Rev Biochem Mol Biol. 2017;52(2):107-44. Epub 2017/01/18. doi: 10.1080/10409238.2016.1274717. PubMed PMID: 28094588; PubMed Central PMCID: PMCPMC5545932.

151.	Berbenetz NM, Nislow C, Brown GW. Diversity of eukaryotic DNA replication origins revealed by genome-wide analysis of chromatin structure. PLoS genetics. 2010;6(9):e1001092. doi: 10.1371/journal.pgen.1001092. PubMed PMID: 20824081; PubMed Central PMCID: PMC2932696.

152.	Eaton ML, Galani K, Kang S, Bell SP, MacAlpine DM. Conserved nucleosome positioning defines replication origins. Genes &amp; development. 2010;24(8):748-53. doi: 10.1101/gad.1913210. PubMed PMID: 20351051; PubMed Central PMCID: PMC2854390.

153.	Azmi IF, Watanabe S, Maloney MF, Kang S, Belsky JA, MacAlpine DM, et al. Nucleosomes influence multiple steps during replication initiation. eLife. 2017;6. Epub 2017/03/23. doi: 10.7554/eLife.22512. PubMed PMID: 28322723; PubMed Central PMCID: PMCPMC5400510.

154.	Miotto B, Struhl K. HBO1 histone acetylase activity is essential for DNA replication licensing and inhibited by Geminin. Molecular cell. 2010;37(1):57-66. doi: 10.1016/j.molcel.2009.12.012. PubMed PMID: 20129055; PubMed Central PMCID: PMC2818871.

155.	Liu J, Zimmer K, Rusch DB, Paranjape N, Podicheti R, Tang H, et al. DNA sequence templates adjacent nucleosome and ORC sites at gene amplification origins in Drosophila. Nucleic acids research. 2015. doi: 10.1093/nar/gkv766. PubMed PMID: 26227968.

156.	Zhao PA, Rivera-Mulia JC, Gilbert DM. Replication Domains: Genome Compartmentalization into Functional Replication Units. Adv Exp Med Biol. 2017;1042:229-57. Epub 2018/01/23. doi: 10.1007/978-981-10-6955-0_11. PubMed PMID: 29357061.

157.	Sugimoto N, Fujita M. Molecular Mechanism for Chromatin Regulation During MCM Loading in Mammalian Cells. Adv Exp Med Biol. 2017;1042:61-78. Epub 2018/01/23. doi: 10.1007/978-981-10-6955-0_3. PubMed PMID: 29357053.

158.	MacAlpine DM, Almouzni G. Chromatin and DNA replication. Cold Spring Harbor perspectives in biology. 2013;5(8):a010207. Epub 2013/06/12. doi: 10.1101/cshperspect.a010207. PubMed PMID: 23751185; PubMed Central PMCID: PMCPMC3721285.

159.	Cadoret JC, Meisch F, Hassan-Zadeh V, Luyten I, Guillet C, Duret L, et al. Genome-wide studies highlight indirect links between human replication origins and gene regulation. Proceedings of the National Academy of Sciences of the United States of America. 2008;105(41):15837-42. Epub 2008/10/08. doi: 10.1073/pnas.0805208105. PubMed PMID: 18838675; PubMed Central PMCID: PMCPMC2572913.

160.	Letessier A, Millot GA, Koundrioukoff S, Lachages AM, Vogt N, Hansen RS, et al. Cell-type-specific replication initiation programs set fragility of the FRA3B fragile site. Nature. 2011;470(7332):120-3. Epub 2011/01/25. doi: 10.1038/nature09745. PubMed PMID: 21258320.

161.	Smith OK, Kim R, Fu H, Martin MM, Lin CM, Utani K, et al. Distinct epigenetic features of differentiation-regulated replication origins. Epigenetics &amp; chromatin. 2016;9:18. Epub 2016/05/12. doi: 10.1186/s13072-016-0067-3. PubMed PMID: 27168766; PubMed Central PMCID: PMCPMC4862150.

162.	Sher N, Bell GW, Li S, Nordman J, Eng T, Eaton ML, et al. Developmental control of gene copy number by repression of replication initiation and fork progression. Genome research. 2012;22(1):64-75. Epub 2011/11/18. doi: 10.1101/gr.126003.111. PubMed PMID: 22090375; PubMed Central PMCID: PMCPMC3246207.

163.	Comoglio F, Schlumpf T, Schmid V, Rohs R, Beisel C, Paro R. High-resolution profiling of Drosophila replication start sites reveals a DNA shape and chromatin signature of metazoan origins. Cell reports. 2015;11(5):821-34. doi: 10.1016/j.celrep.2015.03.070. PubMed PMID: 25921534.

164.	Calvi BR, Lilly MA, Spradling AC. Cell cycle control of chorion gene amplification. Genes &amp; development. 1998;12(5):734-44. Epub 1998/04/16. PubMed PMID: 9499407; PubMed Central PMCID: PMCPMC316579.

165.	Mosig G. Recombination and recombination-dependent DNA replication in bacteriophage T4. Annu Rev Genet. 1998;32:379-413. Epub 1999/02/03. doi: 10.1146/annurev.genet.32.1.379. PubMed PMID: 9928485.

166.	Burki F. The eukaryotic tree of life from a global phylogenomic perspective. Cold Spring Harbor perspectives in biology. 2014;6(5):a016147. Epub 2014/05/03. doi: 10.1101/cshperspect.a016147. PubMed PMID: 24789819; PubMed Central PMCID: PMCPMC3996474.

167.	Lee PH, Meng X, Kapler GM. Developmental regulation of the Tetrahymena thermophila origin recognition complex. PLoS genetics. 2015;11(1):e1004875. Epub 2015/01/09. doi: 10.1371/journal.pgen.1004875. PubMed PMID: 25569357; PubMed Central PMCID: PMCPMC4287346.

168.	Mohammad MM, Donti TR, Sebastian Yakisich J, Smith AG, Kapler GM. Tetrahymena ORC contains a ribosomal RNA fragment that participates in rDNA origin recognition. The EMBO journal. 2007;26(24):5048-60. Epub 2007/11/17. doi: 10.1038/sj.emboj.7601919. PubMed PMID: 18007594; PubMed Central PMCID: PMCPMC2140106.

169.	Donti TR, Datta S, Sandoval PY, Kapler GM. Differential targeting of Tetrahymena ORC to ribosomal DNA and non-rDNA replication origins. The EMBO journal. 2009;28(3):223-33. Epub 2009/01/21. doi: 10.1038/emboj.2008.282. PubMed PMID: 19153611; PubMed Central PMCID: PMCPMC2637336.

170.	Marques CA, McCulloch R. Conservation and Variation in Strategies for DNA Replication of Kinetoplastid Nuclear Genomes. Curr Genomics. 2018;19(2):98-109. Epub 2018/03/02. doi: 10.2174/1389202918666170815144627. PubMed PMID: 29491738; PubMed Central PMCID: PMCPMC5814967.

171.	Marques CA, Tiengwe C, Lemgruber L, Damasceno JD, Scott A, Paape D, et al. Diverged composition and regulation of the Trypanosoma brucei origin recognition complex that mediates DNA replication initiation. Nucleic acids research. 2016;44(10):4763-84. doi: 10.1093/nar/gkw147. PubMed PMID: 26951375; PubMed Central PMCID: PMC4889932.

172.	Tiengwe C, Marcello L, Farr H, Gadelha C, Burchmore R, Barry JD, et al. Identification of ORC1/CDC6-interacting factors in Trypanosoma brucei reveals critical features of origin recognition complex architecture. PloS one. 2012;7(3):e32674. doi: 10.1371/journal.pone.0032674. PubMed PMID: 22412905; PubMed Central PMCID: PMC3297607.

173.	Marques CA, Dickens NJ, Paape D, Campbell SJ, McCulloch R. Genome-wide mapping reveals single-origin chromosome replication in Leishmania, a eukaryotic microbe. Genome biology. 2015;16:230. Epub 2015/10/21. doi: 10.1186/s13059-015-0788-9. PubMed PMID: 26481451; PubMed Central PMCID: PMCPMC4612428.

174.	Onishi M, Liou GG, Buchberger JR, Walz T, Moazed D. Role of the conserved Sir3-BAH domain in nucleosome binding and silent chromatin assembly. Molecular cell. 2007;28(6):1015-28. doi: 10.1016/j.molcel.2007.12.004. PubMed PMID: 18158899.


&lt;references/&gt;
[[Category:PLOS Genetics drafts]]</text>
      <sha1>10eqgekoejtw57nsctavscic3k6uar5</sha1>
    </revision>
    <revision>
      <id>7186</id>
      <parentid>7174</parentid>
      <timestamp>2019-01-19T16:17:34Z</timestamp>
      <contributor>
        <username>Franziskableichert</username>
        <id>128</id>
      </contributor>
      <model>wikitext</model>
      <format>text/x-wiki</format>
      <text xml:space="preserve" bytes="74449">{{author
|first1       = Babatunde
|last1        = Ekundayo
|department1  = 
|institution1 = [[WP:Friedrich Miescher Institute for Biomedical Research|Friedrich Miescher Institute for Biomedical Research]]
|address1     = 4058 Basel, Switzerland
|username1    = 
|orcid1       = 

|first2       = Franziska
|last2        = Bleichert
|department2  = 
|institution2 = [[WP:Friedrich Miescher Institute for Biomedical Research|Friedrich Miescher Institute for Biomedical Research]]
|address2     = 4058 Basel, Switzerland
|username2    = User:franziskableichert
|orcid2       = 0000-0003-0014-770X
}}

== Abstract ==
In all kingdoms of life, DNA is used to encode hereditary information. Propagation of the genetic material between generations requires timely and accurate duplication of DNA by semiconservative replication prior to cell division to ensure each daughter cell receives the full complement of chromosomes. DNA synthesis of daughter strands starts at discrete sites, termed replication origins, and proceeds in a bidirectional manner until all genomic DNA is replicated. Despite the fundamental nature of these events, organisms have evolved surprisingly divergent strategies that control replication onset. Here, we discuss commonalities and differences in replication origin organization and recognition in the three domains of life. 

== Introduction ==
In the second half of the 19th century, Gregor Mendel’s pioneering work on the inheritance of traits in pea plants suggested that specific “factors” (today established as genes) are responsible for transferring organismal traits between generations.&lt;ref&gt;Mendel G. (1865) '''Versuche ueber Pflanzenhybriden''' ''Verhandlungen des naturforschenden Vereines in Bruenn, Bd IV'' Abhandlungen:3-47&lt;/ref&gt; Although proteins were initially assumed to serve as the hereditary material, Avery, MacLeod and McCarty established a century later DNA, which had been discovered by Friedrich Miescher, as the carrier of genetic information.&lt;ref&gt;{{Cite pmid|9871359}}&lt;/ref&gt; These findings paved the way for research uncovering the chemical nature of DNA and the rules for encoding genetic information, and ultimately led to the proposal of the double-helical structure of DNA by Watson and Crick.&lt;ref&gt;{{Cite pmid|13168976}}&lt;/ref&gt; This three-dimensional model of DNA illuminated potential mechanisms by which the genetic information could be copied in a semiconservative manner prior to cell division, a hypothesis that was later experimentally supported by Meselson and Stahl using isotope incorporation to distinguish parental from newly synthesized DNA.&lt;ref&gt;{{Cite pmid|16590258}}&lt;ref&gt;, &lt;ref&gt;{{Cite pmid|13635537}}&lt;ref&gt; The subsequent isolation of DNA polymerases, the enzymes that catalyze the synthesis of new DNA strands, by Kornberg and colleagues pioneered the identification of many different components of the biological DNA replication machinery, first in the bacterial model organism E. coli, but later also in eukaryotic life forms [6]. 

A key prerequisite for DNA replication is that it must occur with extremely high fidelity and efficiency exactly once per cell cycle to prevent the accumulation of genetic alterations with potentially deleterious consequences for cell survival and organismal viability [7]. Incomplete, erroneous, or untimely DNA replication events can give rise to mutations, chromosomal polyploidy or aneuploidy, and gene copy number variations, each of which in turn can lead to various diseases, including cancer [8, 9]. To ensure complete and accurate duplication of the entire genome and the correct flow of genetic information to progeny cells, all DNA replication events are not only tightly regulated with cell cycle cues but are also coordinated with other cellular events such as transcription and DNA repair [10-13]. 

DNA replication is divided into different stages ('''Figure 1'''). During initiation, the replication machineries – termed replisomes – are assembled on DNA in a bidirectional fashion. These assembly loci constitute the start sites of DNA replication or replication origins. In the elongation phase, replisomes travel in opposite directions with the replication forks, unwinding the DNA helix and synthesizing new complementary daughter DNA strands using both parental strands as templates. Once replication is complete, specific termination events lead to the disassembly of replisomes. As long as the entire genome is duplicated before cell division, one might assume that the location of replication start sites does not matter; yet, it has been shown that many organisms use preferred genomic regions as origins [14, 15]. The necessity to regulate origin location likely arises from the need to coordinate DNA replication with other processes that act on the shared chromatin template to avoid DNA strand breaks and DNA damage [8, 12, 13]. In this review, we highlight similarities and differences of replication origin organization and recognition in the different domains of life.


== The Replicon Model ==
More than five decades ago, Jacob, Brenner, and Cuzin proposed the replicon hypothesis to explain the regulation of chromosomal DNA synthesis in E. coli [16]. The model postulates that a diffusible, trans-acting factor, a so-called initiator, interacts with a cis-acting DNA element, the replicator, to promote replication onset at a nearby origin ('''Figure 1A, i'''). Once bound to replicators, initiators (often with the help of co-loader proteins) deposit replicative helicases onto DNA, which subsequently drive the recruitment of additional replisome components and the assembly of the entire replication machinery ('''Figure 1A, ii'''). The replicator thereby specifies the location of replication initiation events, and the chromosome region that is replicated from a single origin or initiation event is defined as the replicon. 

The concept of the replicator as a genetic entity has proven very useful in the quest to identify replicator DNA sequences and initiator proteins in prokaryotes, and to some extent also in eukaryotes, although the organization and complexity of replicators differ considerably between the domains of life [for reviews, see 17, 18]. While bacterial genomes typically contain a single replicator that is specified by consensus DNA sequence elements and that controls replication of the entire chromosome ('''Figure 1A'''), most eukaryotic replicators – with the exception of budding yeast – are not defined at the level of DNA sequence; instead, they appear to be specified combinatorially by local DNA structural and chromatin cues [19-28]. Eukaryotic chromosomes are also much larger than their bacterial counterparts, raising the need for initiating DNA synthesis from many origins simultaneously to ensure timely replication of the entire genome ('''Figure 1B'''). Additionally, many more replicative helicases are loaded than activated to initiate replication in a given cell cycle ('''Figure 1B'''). The context-driven definition of replicators and selection of origins suggests a relaxed replicon model in eukaryotic systems that allows for flexibility in the DNA replication program [17]. Although replicators and origins can be spaced physically apart on chromosomes, they often co-localize or are located in close proximity; for simplicity, we will thus refer to both elements as ‘origins’ throughout this review.


== Bacterial Replication Origins ==
Most bacterial chromosomes are circular and contain a single origin of chromosomal replication (oriC). Bacterial oriC regions are surprisingly diverse in size (ranging from 250 bp to 2 kbp), sequence, and organization [29, 30]; nonetheless, their ability to drive replication onset typically depends on sequence-specific readout of consensus DNA elements by the bacterial initiator, a protein called DnaA [31-34]. Origins in bacteria are either continuous or bipartite and contain three functional elements that control origin activity: conserved DNA repeats that are specifically recognized by DnaA (called DnaA-boxes), an AT-rich DNA unwinding element (DUE), and binding sites for proteins that help regulate replication initiation ('''Figure 2A''') [for reviews, see 14, 35, 36]. Interactions of DnaA both with the double-stranded (ds) DnaA-box regions and with single-stranded DNA (ssDNA) in the DUE are important for origin activation and are mediated by different domains in the initiator protein: a helix-turn-helix (HTH) DNA binding element and an ATPases associated with various cellular activities (AAA+) domain, respectively ('''Figure 2B''') [37-44]. While the sequence, number, and arrangement of origin-associated DnaA-boxes vary throughout the bacterial kingdom, their specific positioning and spacing in a given species are critical for oriC function and for productive initiation complex formation [29, 30, 45-47]. 

Among bacteria, E. coli has proven to be a particular powerful model system to study the organization, recognition, and activation mechanism of replication origins. E. coli oriC comprises an approximately ~260 bp region containing four different types of initiator binding elements that differ in their affinities for DnaA and their dependency on the co-factor ATP ('''Figure 2A'''). DnaA-boxes R1-R5 constitute high-affinity sites that are bound by the HTH domain of DnaA irrespective of the nucleotide-binding state of the initiator [31, 48-51]. By contrast, the I- and -sites, which are interspersed between the R-sites, are low-affinity DnaA-boxes and associate with ATP-bound DnaA [52-54]. Binding of the HTH domains to the high- and low-affinity DnaA recognition elements promotes ATP-dependent higher-order oligomerization of DnaA’s AAA+ modules into a right-handed filament that wraps duplex DNA around its outer surface, thereby generating superhelical torsion that facilitates melting of the adjacent AT-rich DUE ('''Figure 2C''') [37, 55-58]. DNA strand separation is additionally aided by direct interactions of DnaA’s AAA+ ATPase domains with triplet repeat regions, so-called DnaA-trios, in the proximal DUE region [59]. The engagement of single-stranded trinucleotides segments by the initiator filament stretches DNA and stabilizes the initiation bubble by preventing reannealing [41]. The DnaA-trio origin element is conserved in many bacterial species, indicating it is a key element for origin function [59]. The melted DUE is an entry site for the E. coli replicative helicase DnaB, which is deposited onto each of the single DNA strands by its loader protein DnaC .

Although the different DNA binding activities of DnaA have been extensively studied biochemically and various apo-, ssDNA-, or dsDNA-bound structures have been determined [40-42, 57], the exact architecture of the higher-order DnaA-oriC initiation assembly remains unclear. Two models have been proposed to explain the organization of essential origin elements and DnaA-mediated oriC melting. The two-state model assumes a continuous DnaA filament that switches from a dsDNA binding mode (the organizing complex) to an ssDNA binding mode in the DUE (the melting complex) ('''Figure 2C, left panel''') [57, 60]. By contrast, in the loop-back model, the DNA is sharply bent in oriC and folds back onto the initiator filament so that DnaA protomers simultaneously engage double- and single-stranded DNA regions ('''Figure 2C, right panel''') [61]. Elucidating how exactly oriC DNA is organized by DnaA remains thus an important task for future studies. Insights into initiation complex architecture will help explain not only how origin DNA is melted, but also how a replicative helicase is loaded onto each of the exposed single DNA strands in the unwound DUE, and how these events are aided by interactions of the helicase with the initiator and specific loader proteins. 


== Archaeal Replication Origins ==
Archaeal replication origins share some but not all of the organizational features of bacterial oriC. Unlike bacteria, archaea often initiate replication from multiple origins per chromosome (one to four have been reported) [30, 62-70]; yet, archaeal origins also bear specialized sequence regions that control origin function [for recent reviews, see 71, 72, 73]. These elements include both DNA sequence-specific origin recognition boxes (ORBs or miniORBs) and an AT-rich DUE that is flanked by one or several ORB regions [68, 74]. ORB elements display a considerable degree of diversity in terms of their number, arrangement, and sequence, both among different archaeal species and among different origins within in a single species [63, 68, 75]. An additional degree of complexity is introduced by the initiator, Orc1/Cdc6 in archaea, which binds to ORB regions. Archaeal genomes typically encode multiple paralogs of Orc1/Cdc6 that vary substantially in their affinities for distinct ORB elements and that differentially contribute to origin activities [68, 76-78]. In Sulfolobus solfataricus, for example, three chromosomal origins have been mapped (oric1, oriC2, and oriC3; '''Figure 3A'''), and biochemical studies have revealed complex binding patterns of initiators at these sites ('''Figure 3B''') [68, 69, 79, 80]. The cognate initiator for oriC1 is Orc1-1, which associates with several ORBs at this origin [68, 77]. OriC2 and oriC3 are bound by both Orc1-1 and Orc1-3 [68, 77, 80]. Conversely, a third paralog, Orc1-2, footprints at all three origins but has been postulated to negatively regulate replication initiation [68, 80]. Additionally, the WhiP protein, an initiator unrelated to Orc1/Cdc6, has been shown to bind all origins as well and to drive origin activity of oriC3 in the closely related Sulfolobus islandicus [77, 79]. Because archaeal origins often contain several adjacent ORB elements, multiple Orc1/Cdc6 paralogs can be simultaneously recruited to an origin and oligomerize in some instances [78, 81]; however, in contrast to bacterial DnaA, formation of a higher-order initiator assembly does not appear to be a general prerequisite for origin function in the archaeal domain.
       
Structural studies have provided insights into how archaeal Orc1/Cdc6 recognizes ORB elements and remodels origin DNA [81, 82]. Orc1/Cdc6 paralogs are two-domain proteins and are composed of a AAA+ ATPase module fused to a C-terminal winged-helix fold ('''Figure 3C''') [83-85]. DNA-bound structures of Orc1/Cdc6 revealed that ORBs are bound by an Orc1/Cdc6 monomer despite the presence of inverted repeat sequences within ORB elements [81, 82]. Both the ATPase and winged-helix regions interact with the DNA duplex but contact the palindromic ORB repeat sequence asymmetrically, which orients Orc1/Cdc6 in a specific direction on the repeat [81, 82]. Interestingly, the DUE-flanking ORB or miniORB elements often have opposite polarities [63, 68, 78, 86, 87], which predicts that the AAA+ lid subdomains and the winged-helix domains of Orc1/Cdc6 are positioned on either side of the DUE in a manner where they face each other ('''Figure 3B, bottom panel''') [81, 82]. Since both regions of Orc1/Cdc6 associate with a minichromosome maintenance (MCM) replicative helicase [88], this specific arrangement of ORB elements and Orc1/Cdc6 is likely important for loading two MCM complexes symmetrically onto the DUE ('''Figure 3B''') [68]. Surprisingly, while the ORB DNA sequence determines the directionality of Orc1/Cdc6 binding, the initiator makes relatively few sequence-specific contacts with DNA [81, 82]. However, Orc1/Cdc6 severely underwinds and bends DNA, suggesting that it relies on a mix of both DNA sequence and context-dependent DNA structural features to recognize origins [81, 82, 89]. Notably, base pairing is maintained in the distorted DNA duplex upon Orc1/Cdc6 binding in the crystal structures [81, 82], whereas biochemical studies have yielded contradictory findings as to whether archaeal initiators can melt DNA similarly to bacterial DnaA [77, 78, 90]. Although the evolutionary kinship of archaeal and eukaryotic initiators and replicative helicases indicates that archaeal MCM is likely loaded onto duplex DNA (see next section), the temporal order of origin melting and helicase loading, as well as the mechanism for origin DNA melting, in archaeal systems remains therefore to be clearly established. Likewise, how exactly the MCM helicase is loaded onto DNA needs to be addressed in future studies.


== Eukaryotic Replication Origins ==
Origin organization, specification, and activation in eukaryotes are more complex than in bacterial or archaeal kingdoms and significantly deviate from the paradigm established for prokaryotic replication initiation. The large genome sizes of eukaryotic cells, which range from 12 Mbp in S. cerevisiae to 3 Gbp in humans, necessitates that DNA replication starts at several hundred (in budding yeast) to tens of thousands (in humans) origins to complete DNA replication of all chromosomes during each cell cycle [for recent reviews, see 24, 91]. With the exception of S. cerevisiae and related Saccharomycotina species, eukaryotic origins do not contain consensus DNA sequence elements but their location is influenced by contextual cues such as local DNA topology, DNA structural features, and chromatin environment [17, 23, 25]. Nonetheless, eukaryotic origin function still relies on a conserved initiator protein complex to load replicative helicases onto DNA during the late M and G1 phases of the cell cycle, a step known as origin licensing [92] ('''Figure 1B'''). In contrast to their bacterial counterparts, replicative helicases in eukaryotes are loaded onto origin DNA in an inactive form and only a subset of them (10-20% in mammalian cells) is activated during S phase in any given cell cycle, events that are referred to as origin firing ('''Figure 1B''') [93-95]. The location of active eukaryotic origins is therefore determined at two different levels, origin licensing to mark all potential origins, and origin firing to select a subset that permits assembly of the replication machinery and initiation of DNA synthesis. The extra licensed origins serve as backup and are activated only upon slowing or stalling of nearby replication forks, ensuring that DNA replication can be completed when cells encounter replication stress [96, 97]. Together, the excess of licensed origins and the tight cell cycle control of origin licensing and firing embody two important strategies to prevent under- and overreplication and to maintain the integrity of eukaryotic genomes.

Early studies in S. cerevisiae indicated that replication origins in eukaryotes might be recognized in a DNA-sequence-specific manner analogously to those in prokaryotes. In budding yeast, the search for genetic replicators lead to the identification of autonomously replicating sequences (ARS) that support efficient DNA replication initiation of extrachromosomal DNA [98-100]. These ARS regions are approximately 100-200 bp long and exhibit a multipartite organization, containing A, B1, B2, and sometimes B3 elements that together are essential for origin function ('''Figure 4''') [101, 102]. The A element encompasses the conserved 11 bp ARS consensus sequence (ACS) [103, 104], which, in conjunction with the B1 element, constitutes the primary binding site for the heterohexameric origin recognition complex (ORC), the eukaryotic replication initiator [105-108]. Within ORC, five subunits are predicated on conserved AAA+ ATPase and winged-helix folds and co-assemble into a pentameric ring that encircles DNA [108-110] ('''Figure 4'''). In budding yeast ORC, DNA binding elements in the ATPase and winged-helix domains, as well as adjacent basic patch regions in some of the ORC subunits, are positioned in the central pore of the ORC ring such that they aid the DNA-sequence-specific recognition of the ACS in an ATP-dependent manner [108, 111]. By contrast, the roles of the B2 and B3 elements are less clear. The B2 region largely conforms to the ACS sequence and has been suggested to function as a second ORC binding site under certain conditions, or as a binding site for the replicative helicase core [112-116]. Conversely, the B3 element recruits the transcription factor Abf1, albeit B3 is not found at all budding yeast origins and Abf1 binding does not appear to be strictly essential for origin function [101, 117, 118]. 

Origin recognition in eukaryotes other than S. cerevisiae or its close relatives does not conform to the sequence-specific read-out of conserved origin DNA elements. Pursuits to isolate specific chromosomal replicator sequences more generally in eukaryotic species, either genetically or by genome-wide mapping of initiator binding or replication start sites, have failed to identify clear consensus sequences at origins [119-130]. Thus, sequence-specific DNA-initiator interactions in budding yeast signify a specialized mode for origin recognition in this system rather than an archetypal mode for origin specification across the eukaryotic domain. Nonetheless, DNA replication does initiate at discrete sites that are not randomly distributed across eukaryotic genomes, arguing that alternative means determine the chromosomal location of origins in these systems. These mechanisms involve a complex interplay between DNA accessibility, nucleotide sequence skew, nucleosome positioning, epigenetic features, DNA topology and certain DNA structural features (e.g., G4 motifs) and vary both between different origins in an organism and among species [14, 15, 22, 23, 25]. Accordingly, ORC assemblies from various species have evolved specialized auxiliary domains that are thought to aid initiator targeting to chromosomal origins ('''Figure 4'''). For example, the Orc4 subunit in S. pombe ORC contains several AT-hooks that preferentially bind AT-rich DNA [131], while in metazoan ORC the TFIIB-like domain of Orc6 is thought to perform a similar function [132]. Metazoan Orc1 proteins also harbor a bromo-adjacent homology (BAH) domain that interacts with H4K20me2-nucleosomes [133]. Particularly in mammalian cells, H4K20 methylation has been reported to be required for efficient replication initiation [134-137]. In addition to direct recognition of specific DNA or epigenetic features, ORC also associates with several partner proteins that could aid initiator recruitment, including LRWD1, PHIP (or DCAF14), HMGA1a, among others ('''Figure 4''') [21, 138-144]. Interestingly, Drosophila ORC, like its budding yeast counterpart, bends DNA and negative supercoiling has been reported to enhance DNA binding of this complex, suggesting that DNA shape and malleability might influence the location of ORC binding sites across metazoan genomes [19, 108, 145-147]. A molecular understanding for how ORC’s DNA binding regions might support the read out of structural properties of the DNA duplex in metazoans rather than specific DNA sequence as in S. cerevisiae awaits high-resolution structural information of DNA-bound metazoan initiator assemblies. Likewise, whether and how different epigenetic factors contribute to initiator recruitment or may help establish a multifactorial “origin recognition code” in metazoan systems is poorly defined and is an important question that needs to be addressed in the future. 

Once recruited to origins, ORC and its co-factors Cdc6 and Cdt1 drive the deposition of the minichromosome maintenance 2-7 (Mcm2-7) complex onto DNA [for reviews see 92, 148]. Like the archaeal replicative helicase core, Mcm2-7 is loaded as a head-to-head double hexamer onto DNA to license origins [93-95] ('''Figure 1B'''). In S-phase, Dbf4-dependent kinase (DDK) and cyclin-dependent kinase (CDK) phosphorylate several Mcm2-7 subunits and additional initiation factors to promote the recruitment of the helicase co-activators Cdc45 and GINS, DNA melting, and ultimately bidirectional replisome assembly at a subset of the licensed origins ('''Figure 1B''') [149, 150]. In both yeast and metazoans, origins are free or depleted of nucleosomes, a property that is crucial for Mcm2-7 loading, indicating that chromatin state at origins regulates not only initiator recruitment but also helicase loading [125, 151-155]. A permissive chromatin environment is also important for origin activation and has been implicated in regulating both origin efficiency and the timing of origin firing. Euchromatic origins typically contain active chromatin marks, replicate early, and are more efficient than late-replicating, heterochromatic origins, which conversely are characterized by repressive marks [91, 153, 156]. Not surprisingly, several chromatin remodelers and chromatin-modifying enzymes have been found to associate with origins and certain initiation factors [157, 158], but how their activities impact different replication initiation events remains largely obscure and is an important topic for future studies.

Why have metazoan replication origins diverged from the DNA sequence-specific recognition paradigm that determines replication start sites in prokaryotes and budding yeast? Observations that metazoan origins often co-localize with promoter regions in Drosophila and mammalian cells and that replication-transcription conflicts due to collisions of the underlying molecular machineries can lead to DNA damage suggest that proper coordination of transcription and replication is important for maintaining genome stability [120, 122, 124, 127, 159]. Sequence-independent initiator binding to DNA allows for flexibility in specifying helicase loading sites and, together with the variability in activation efficiencies of licensed origins, may contribute to the co-regulation of the DNA replication and transcriptional programs during development and cell fate transitions. Indeed, cell-type specific and developmentally-regulated origins have been found in metazoans [121, 128, 129, 160-164]. However, a large degree of flexibility in origin choice also exists among different cells within a single population [124, 130, 161], albeit the molecular mechanisms that lead to the heterogeneity in origin usage remain ill-defined. Mapping origins in single cells in metazoan systems and correlating these initiation events with single-cell gene expression and chromatin status will be important to elucidate whether origin choice is purely stochastic or controlled in a defined manner.  


== Concluding Remarks ==
Although DNA replication is essential for genetic inheritance, defined, site-specific replication origins are technically not a requirement for genome duplication as long as all chromosomes are copied in their entirety to maintain gene copy numbers. Certain bacteriophages and viruses, for example, can initiate DNA replication by homologous recombination independent of dedicated origins [165]. Likewise, the archaeon Haloferax volcanii uses recombination-dependent initiation to duplicate its genome when its endogenous origins are deleted &lt;ref&gt;{{Cite pmid|PMC3843117}}&lt;/ref&gt;. Despite the ability to sustain viability under these exceptional circumstances, origin-dependent initiation is a common strategy universally adopted across different domains of life. The controlled assembly of the replication machinery at origins likely confers long-term advantage to cells by allowing tight cell cycle regulation and by maintaining a specific replication dynamics. The divergent origin specification modes between prokaryotes and budding yeast on one the one hand and metazoans on the other hand appear to reflect distinct needs to coordinate the spatiotemporal replication program with gene expression and cell differentiation programs to ensure not only genetic but also epigenetic inheritance and to preserve cell identity. Deciphering the underlying molecular mechanisms that modulate origin location, usage, and timing to define the replication program in metazoan systems represents an important major challenge in the field and will be essential to understand how dysregulation of these events are linked to human diseases. In addition, detailed studies of replication initiation have focused on a limited number of model systems. The extensively studied fungi and metazoa are both members of the opisthokont supergroup and exemplify only a small fraction of the evolutionary landscape in the eukaryotic domain [166]. Comparably few efforts have been directed at other eukaryotic model systems, such as kinetoplastids or tetrahymena [167-173]. Surprisingly, these studies have revealed interesting differences both in origin properties and in initiator composition compared to yeast and metazoans. Further exploration of replication initiation mechanisms across different branches of the eukaryotic domain will likely yield unexpected insight into the diversity and evolution of this fundamental biological process.


== References==
1.	Mendel G. Versuche ueber Pflanzenhybriden. Verhandlungen des naturforschenden Vereines in Bruenn, Bd IV. 1865;Abhandlungen:3-47.

2.	Avery OT, Macleod CM, McCarty M. Studies on the Chemical Nature of the Substance Inducing Transformation of Pneumococcal Types : Induction of Transformation by a Desoxyribonucleic Acid Fraction Isolated from Pneumococcus Type Iii. J Exp Med. 1944;79(2):137-58. Epub 1944/02/01. PubMed PMID: 19871359; PubMed Central PMCID: PMCPMC2135445.

3.	Watson JD, Crick FH. The structure of DNA. Cold Spring Harbor symposia on quantitative biology. 1953;18:123-31. Epub 1953/01/01. PubMed PMID: 13168976.

4.	Meselson M, Stahl FW. The Replication of DNA in Escherichia Coli. Proceedings of the National Academy of Sciences of the United States of America. 1958;44(7):671-82. Epub 1958/07/15. PubMed PMID: 16590258; PubMed Central PMCID: PMCPMC528642.

5.	Meselson M, Stahl FW. The replication of DNA. Cold Spring Harbor symposia on quantitative biology. 1958;23:9-12. Epub 1958/01/01. PubMed PMID: 13635537.

6.	Lehman IR, Bessman MJ, Simms ES, Kornberg A. Enzymatic synthesis of deoxyribonucleic acid. I. Preparation of substrates and partial purification of an enzyme from Escherichia coli. The Journal of biological chemistry. 1958;233(1):163-70. Epub 1958/07/01. PubMed PMID: 13563462.

7.	O'Donnell M, Langston L, Stillman B. Principles and concepts of DNA replication in bacteria, archaea, and eukarya. Cold Spring Harbor perspectives in biology. 2013;5(7):a010108. doi: 10.1101/cshperspect.a010108. PubMed PMID: 23818497; PubMed Central PMCID: PMC3685895.

8.	Barlow JH, Nussenzweig A. Replication initiation and genome instability: a crossroads for DNA and RNA synthesis. Cellular and molecular life sciences : CMLS. 2014;71(23):4545-59. doi: 10.1007/s00018-014-1721-1. PubMed PMID: 25238783.

9.	Abbas T, Keaton MA, Dutta A. Genomic instability in cancer. Cold Spring Harbor perspectives in biology. 2013;5(3):a012914. doi: 10.1101/cshperspect.a012914. PubMed PMID: 23335075; PubMed Central PMCID: PMC3578360.

10.	Siddiqui K, On KF, Diffley JF. Regulating DNA replication in eukarya. Cold Spring Harbor perspectives in biology. 2013;5(9):a012930. doi: 10.1101/cshperspect.a012930. PubMed PMID: 23838438.

11.	Sclafani RA, Holzen TM. Cell cycle regulation of DNA replication. Annu Rev Genet. 2007;41:237-80. Epub 2007/07/17. doi: 10.1146/annurev.genet.41.110306.130308. PubMed PMID: 17630848; PubMed Central PMCID: PMCPMC2292467.

12.	Garcia-Muse T, Aguilera A. Transcription-replication conflicts: how they occur and how they are resolved. Nature reviews Molecular cell biology. 2016;17(9):553-63. Epub 2016/07/21. doi: 10.1038/nrm.2016.88. PubMed PMID: 27435505.

13.	Knott SR, Viggiani CJ, Aparicio OM. To promote and protect: coordinating DNA replication and transcription for genome stability. Epigenetics. 2009;4(6):362-5. PubMed PMID: 19736523.

14.	Leonard AC, Mechali M. DNA replication origins. Cold Spring Harbor perspectives in biology. 2013;5(10):a010116. doi: 10.1101/cshperspect.a010116. PubMed PMID: 23838439; PubMed Central PMCID: PMC3783049.

15.	Creager RL, Li Y, MacAlpine DM. SnapShot: Origins of DNA replication. Cell. 2015;161(2):418- e1. doi: 10.1016/j.cell.2015.03.043. PubMed PMID: 25860614.

16.	Jacob F, Brenner S, Cuzin F. On the regulation of DNA replication in bacteria. Cold Spring Harbor Symp Quant Biol. 1963;28:329-48.

17.	Gilbert DM. In search of the holy replicator. Nature reviews Molecular cell biology. 2004;5(10):848-55. Epub 2004/10/02. doi: 10.1038/nrm1495. PubMed PMID: 15459665; PubMed Central PMCID: PMCPMC1255919.

18.	Aladjem MI, Fanning E. The replicon revisited: an old model learns new tricks in metazoan chromosomes. EMBO reports. 2004;5(7):686-91. Epub 2004/07/02. doi: 10.1038/sj.embor.7400185. PubMed PMID: 15229645; PubMed Central PMCID: PMCPMC1299096.

19.	Remus D, Beall EL, Botchan MR. DNA topology, not DNA sequence, is a critical determinant for Drosophila ORC-DNA binding. The EMBO journal. 2004;23(4):897-907. doi: 10.1038/sj.emboj.7600077. PubMed PMID: 14765124; PubMed Central PMCID: PMC380993.

20.	Vashee S, Cvetic C, Lu W, Simancek P, Kelly TJ, Walter JC. Sequence-independent DNA binding and replication initiation by the human origin recognition complex. Genes &amp; development. 2003;17(15):1894-908. doi: 10.1101/gad.1084203. PubMed PMID: 12897055; PubMed Central PMCID: PMC196240.

21.	Shen Z, Sathyan KM, Geng Y, Zheng R, Chakraborty A, Freeman B, et al. A WD-repeat protein stabilizes ORC binding to chromatin. Molecular cell. 2010;40(1):99-111. doi: 10.1016/j.molcel.2010.09.021. PubMed PMID: 20932478.

22.	Dorn ES, Cook JG. Nucleosomes in the neighborhood: new roles for chromatin modifications in replication origin control. Epigenetics. 2011;6(5):552-9. PubMed PMID: 21364325; PubMed Central PMCID: PMC3230546.

23.	Aladjem MI, Redon CE. Order from clutter: selective interactions at mammalian replication origins. Nat Rev Genet. 2017;18(2):101-16. Epub 2016/11/22. doi: 10.1038/nrg.2016.141. PubMed PMID: 27867195.

24.	Fragkos M, Ganier O, Coulombe P, Mechali M. DNA replication origin activation in space and time. Nature reviews Molecular cell biology. 2015;16(6):360-74. doi: 10.1038/nrm4002. PubMed PMID: 25999062.

25.	Prioleau MN, MacAlpine DM. DNA replication origins-where do we begin? Genes &amp; development. 2016;30(15):1683-97. doi: 10.1101/gad.285114.116. PubMed PMID: 27542827; PubMed Central PMCID: PMC5002974.

26.	Cayrou C, Coulombe P, Puy A, Rialle S, Kaplan N, Segal E, et al. New insights into replication origin characteristics in metazoans. Cell cycle. 2012;11(4):658-67. doi: 10.4161/cc.11.4.19097. PubMed PMID: 22373526; PubMed Central PMCID: PMC3318102.

27.	Lombrana R, Almeida R, Alvarez A, Gomez M. R-loops and initiation of DNA replication in human cells: a missing link? Frontiers in genetics. 2015;6:158. doi: 10.3389/fgene.2015.00158. PubMed PMID: 25972891; PubMed Central PMCID: PMC4412123.

28.	Jang SM, Zhang Y, Utani K, Fu H, Redon CE, Marks AB, et al. The replication initiation determinant protein (RepID) modulates replication by recruiting CUL4 to chromatin. Nature communications. 2018;9(1):2782. Epub 2018/07/19. doi: 10.1038/s41467-018-05177-6. PubMed PMID: 30018425; PubMed Central PMCID: PMCPMC6050238.

29.	Mackiewicz P, Zakrzewska-Czerwinska J, Zawilak A, Dudek MR, Cebrat S. Where does bacterial replication start? Rules for predicting the oriC region. Nucleic acids research. 2004;32(13):3781-91. Epub 2004/07/20. doi: 10.1093/nar/gkh699. PubMed PMID: 15258248; PubMed Central PMCID: PMCPMC506792.

30.	Gao F, Luo H, Zhang CT. DoriC 5.0: an updated database of oriC regions in both bacterial and archaeal genomes. Nucleic acids research. 2013;41(Database issue):D90-3. Epub 2012/10/25. doi: 10.1093/nar/gks990. PubMed PMID: 23093601; PubMed Central PMCID: PMCPMC3531139.

31.	Fuller RS, Funnell BE, Kornberg A. The dnaA protein complex with the E. coli chromosomal replication origin (oriC) and other DNA sites. Cell. 1984;38(3):889-900. PubMed PMID: 6091903.

32.	Fuller RS, Kornberg A. Purified dnaA protein in initiation of replication at the Escherichia coli chromosomal origin of replication. Proceedings of the National Academy of Sciences of the United States of America. 1983;80(19):5817-21. Epub 1983/10/01. PubMed PMID: 6310593; PubMed Central PMCID: PMCPMC390166.

33.	Jakimowicz D, Majka J, Messer W, Speck C, Fernandez M, Martin MC, et al. Structural elements of the Streptomyces oriC region and their interactions with the DnaA protein. Microbiology. 1998;144 ( Pt 5):1281-90. Epub 1998/06/05. doi: 10.1099/00221287-144-5-1281. PubMed PMID: 9611803.

34.	Tsodikov OV, Biswas T. Structural and thermodynamic signatures of DNA recognition by Mycobacterium tuberculosis DnaA. Journal of molecular biology. 2011;410(3):461-76. Epub 2011/05/31. doi: 10.1016/j.jmb.2011.05.007. PubMed PMID: 21620858.

35.	Costa A, Hood IV, Berger JM. Mechanisms for initiating cellular DNA replication. Annual review of biochemistry. 2013;82:25-54. doi: 10.1146/annurev-biochem-052610-094414. PubMed PMID: 23746253.

36.	Wolanski M, Donczew R, Zawilak-Pawlik A, Zakrzewska-Czerwinska J. oriC-encoded instructions for the initiation of bacterial chromosome replication. Front Microbiol. 2014;5:735. Epub 2015/01/23. doi: 10.3389/fmicb.2014.00735. PubMed PMID: 25610430; PubMed Central PMCID: PMCPMC4285127.

37.	Messer W, Blaesing F, Majka J, Nardmann J, Schaper S, Schmidt A, et al. Functional domains of DnaA proteins. Biochimie. 1999;81(8-9):819-25. Epub 1999/11/26. PubMed PMID: 10572294.

38.	Sutton MD, Kaguni JM. The Escherichia coli dnaA gene: four functional domains. Journal of molecular biology. 1997;274(4):546-61. Epub 1998/01/07. doi: 10.1006/jmbi.1997.1425. PubMed PMID: 9417934.

39.	Speck C, Messer W. Mechanism of origin unwinding: sequential binding of DnaA to double- and single-stranded DNA. The EMBO journal. 2001;20(6):1469-76. doi: 10.1093/emboj/20.6.1469. PubMed PMID: 11250912; PubMed Central PMCID: PMC145534.

40.	Fujikawa N, Kurumizaka H, Nureki O, Terada T, Shirouzu M, Katayama T, et al. Structural basis of replication origin recognition by the DnaA protein. Nucleic acids research. 2003;31(8):2077-86. PubMed PMID: 12682358; PubMed Central PMCID: PMC153737.

41.	Duderstadt KE, Chuang K, Berger JM. DNA stretching by bacterial initiators promotes replication origin opening. Nature. 2011;478(7368):209-13. doi: 10.1038/nature10455. PubMed PMID: 21964332; PubMed Central PMCID: PMC3192921.

42.	Erzberger JP, Pirruccello MM, Berger JM. The structure of bacterial DnaA: implications for general mechanisms underlying DNA replication initiation. The EMBO journal. 2002;21(18):4763-73. PubMed PMID: 12234917; PubMed Central PMCID: PMC126292.

43.	Iyer LM, Leipe DD, Koonin EV, Aravind L. Evolutionary history and higher order classification of AAA+ ATPases. Journal of structural biology. 2004;146(1-2):11-31. doi: 10.1016/j.jsb.2003.10.010. PubMed PMID: 15037234.

44.	Sutton MD, Kaguni JM. Threonine 435 of Escherichia coli DnaA protein confers sequence-specific DNA binding activity. The Journal of biological chemistry. 1997;272(37):23017-24. PubMed PMID: 9287298.

45.	Bramhill D, Kornberg A. A model for initiation at origins of DNA replication. Cell. 1988;54(7):915-8. PubMed PMID: 2843291.

46.	Rozgaja TA, Grimwade JE, Iqbal M, Czerwonka C, Vora M, Leonard AC. Two oppositely oriented arrays of low-affinity recognition sites in oriC guide progressive binding of DnaA during Escherichia coli pre-RC assembly. Molecular microbiology. 2011;82(2):475-88. doi: 10.1111/j.1365-2958.2011.07827.x. PubMed PMID: 21895796; PubMed Central PMCID: PMC3192301.

47.	Zawilak-Pawlik A, Kois A, Majka J, Jakimowicz D, Smulczyk-Krawczyszyn A, Messer W, et al. Architecture of bacterial replication initiation complexes: orisomes from four unrelated bacteria. The Biochemical journal. 2005;389(Pt 2):471-81. Epub 2005/03/26. doi: 10.1042/BJ20050143. PubMed PMID: 15790315; PubMed Central PMCID: PMCPMC1175125.

48.	Matsui M, Oka A, Takanami M, Yasuda S, Hirota Y. Sites of dnaA protein-binding in the replication origin of the Escherichia coli K-12 chromosome. Journal of molecular biology. 1985;184(3):529-33. PubMed PMID: 2995681.

49.	Margulies C, Kaguni JM. Ordered and sequential binding of DnaA protein to oriC, the chromosomal origin of Escherichia coli. The Journal of biological chemistry. 1996;271(29):17035-40. Epub 1996/07/19. PubMed PMID: 8663334.

50.	Schaper S, Messer W. Interaction of the initiator protein DnaA of Escherichia coli with its DNA target. The Journal of biological chemistry. 1995;270(29):17622-6. Epub 1995/07/21. PubMed PMID: 7615570.

51.	Weigel C, Schmidt A, Ruckert B, Lurz R, Messer W. DnaA protein binding to individual DnaA boxes in the Escherichia coli replication origin, oriC. The EMBO journal. 1997;16(21):6574-83. Epub 1997/11/14. doi: 10.1093/emboj/16.21.6574. PubMed PMID: 9351837; PubMed Central PMCID: PMCPMC1170261.

52.	McGarry KC, Ryan VT, Grimwade JE, Leonard AC. Two discriminatory binding sites in the Escherichia coli replication origin are required for DNA strand opening by initiator DnaA-ATP. Proceedings of the National Academy of Sciences of the United States of America. 
2004;101(9):2811-6. doi: 10.1073/pnas.0400340101. PubMed PMID: 14978287; PubMed Central PMCID: PMC365702.

53.	Kawakami H, Keyamura K, Katayama T. Formation of an ATP-DnaA-specific initiation complex requires DnaA Arginine 285, a conserved motif in the AAA+ protein family. The Journal of biological chemistry. 2005;280(29):27420-30. doi: 10.1074/jbc.M502764200. PubMed PMID: 15901724.

54.	Speck C, Weigel C, Messer W. ATP- and ADP-dnaA protein, a molecular switch in gene regulation. The EMBO journal. 1999;18(21):6169-76. doi: 10.1093/emboj/18.21.6169. PubMed PMID: 10545126; PubMed Central PMCID: PMC1171680.

55.	Samitt CE, Hansen FG, Miller JF, Schaechter M. In vivo studies of DnaA binding to the origin of replication of Escherichia coli. The EMBO journal. 1989;8(3):989-93. Epub 1989/03/01. PubMed PMID: 2542031; PubMed Central PMCID: PMCPMC400901.

56.	Miller DT, Grimwade JE, Betteridge T, Rozgaja T, Torgue JJ, Leonard AC. Bacterial origin recognition complexes direct assembly of higher-order DnaA oligomeric structures. Proceedings of the National Academy of Sciences of the United States of America. 2009;106(44):18479-84. Epub 2009/10/17. doi: 10.1073/pnas.0909472106. PubMed PMID: 19833870; PubMed Central PMCID: PMCPMC2773971.

57.	Erzberger JP, Mott ML, Berger JM. Structural basis for ATP-dependent DnaA assembly and replication-origin remodeling. Nature structural &amp; molecular biology. 2006;13(8):676-83. doi: 10.1038/nsmb1115. PubMed PMID: 16829961.

58.	Zorman S, Seitz H, Sclavi B, Strick TR. Topological characterization of the DnaA-oriC complex using single-molecule nanomanipuation. Nucleic acids research. 2012;40(15):7375-83. Epub 2012/05/15. doi: 10.1093/nar/gks371. PubMed PMID: 22581769; PubMed Central PMCID: PMCPMC3424547.

59.	Richardson TT, Harran O, Murray H. The bacterial DnaA-trio replication origin element specifies single-stranded DNA initiator binding. Nature. 2016;534(7607):412-6. doi: 10.1038/nature17962. PubMed PMID: 27281207.

60.	Duderstadt KE, Mott ML, Crisona NJ, Chuang K, Yang H, Berger JM. Origin remodeling and opening in bacteria rely on distinct assembly states of the DnaA initiator. The Journal of biological chemistry. 2010;285(36):28229-39. Epub 2010/07/03. doi: 10.1074/jbc.M110.147975. PubMed PMID: 20595381; PubMed Central PMCID: PMCPMC2934688.

61.	Ozaki S, Katayama T. Highly organized DnaA-oriC complexes recruit the single-stranded DNA for replication initiation. Nucleic acids research. 2012;40(4):1648-65. Epub 2011/11/05. doi: 10.1093/nar/gkr832. PubMed PMID: 22053082; PubMed Central PMCID: PMCPMC3287180.

62.	Myllykallio H, Lopez P, Lopez-Garcia P, Heilig R, Saurin W, Zivanovic Y, et al. Bacterial mode of replication with eukaryotic-like machinery in a hyperthermophilic archaeon. Science. 2000;288(5474):2212-5. Epub 2000/06/24. PubMed PMID: 10864870.

63.	Norais C, Hawkins M, Hartman AL, Eisen JA, Myllykallio H, Allers T. Genetic and physical mapping of DNA replication origins in Haloferax volcanii. PLoS genetics. 2007;3(5):e77. Epub 2007/05/22. doi: 10.1371/journal.pgen.0030077. PubMed PMID: 17511521; PubMed Central PMCID: PMCPMC1868953.

64.	Hawkins M, Malla S, Blythe MJ, Nieduszynski CA, Allers T. Accelerated growth in the absence of DNA replication origins. Nature. 2013;503(7477):544-7. Epub 2013/11/05. doi: 10.1038/nature12650. PubMed PMID: 24185008; PubMed Central PMCID: PMCPMC3843117.

65.	Wu Z, Liu J, Yang H, Liu H, Xiang H. Multiple replication origins with diverse control mechanisms in Haloarcula hispanica. Nucleic acids research. 2014;42(4):2282-94. Epub 2013/11/26. doi: 10.1093/nar/gkt1214. PubMed PMID: 24271389; PubMed Central PMCID: PMCPMC3936714.

66.	Pelve EA, Martens-Habbena W, Stahl DA, Bernander R. Mapping of active replication origins in vivo in thaum- and euryarchaeal replicons. Molecular microbiology. 2013;90(3):538-50. Epub 2013/09/03. doi: 10.1111/mmi.12382. PubMed PMID: 23991938.

67.	Pelve EA, Lindas AC, Knoppel A, Mira A, Bernander R. Four chromosome replication origins in the archaeon Pyrobaculum calidifontis. Molecular microbiology. 2012;85(5):986-95. Epub 2012/07/21. doi: 10.1111/j.1365-2958.2012.08155.x. PubMed PMID: 22812406.

68.	Robinson NP, Dionne I, Lundgren M, Marsh VL, Bernander R, Bell SD. Identification of two origins of replication in the single chromosome of the archaeon Sulfolobus solfataricus. Cell. 2004;116(1):25-38. PubMed PMID: 14718164.

69.	Lundgren M, Andersson A, Chen L, Nilsson P, Bernander R. Three replication origins in Sulfolobus species: synchronous initiation of chromosome replication and asynchronous termination. Proceedings of the National Academy of Sciences of the United States of America. 2004;101(18):7046-51. doi: 10.1073/pnas.0400656101. PubMed PMID: 15107501; PubMed Central PMCID: PMC406463.

70.	Luo H, Gao F. DoriC 10.0: an updated database of replication origins in prokaryotic genomes including chromosomes and plasmids. Nucleic acids research. 2018. Epub 2018/10/27. doi: 10.1093/nar/gky1014. PubMed PMID: 30364951.

71.	Bell SD. Initiation of DNA Replication in the Archaea. Adv Exp Med Biol. 2017;1042:99-115. Epub 2018/01/23. doi: 10.1007/978-981-10-6955-0_5. PubMed PMID: 29357055.

72.	Ausiannikava D, Allers T. Diversity of DNA Replication in the Archaea. Genes (Basel). 2017;8(2). Epub 2017/02/02. doi: 10.3390/genes8020056. PubMed PMID: 28146124; PubMed Central PMCID: PMCPMC5333045.

73.	Wu Z, Liu J, Yang H, Xiang H. DNA replication origins in archaea. Front Microbiol. 2014;5:179. Epub 2014/05/09. doi: 10.3389/fmicb.2014.00179. PubMed PMID: 24808892; PubMed Central PMCID: PMCPMC4010727.

74.	Matsunaga F, Forterre P, Ishino Y, Myllykallio H. In vivo interactions of archaeal Cdc6/Orc1 and minichromosome maintenance proteins with the replication origin. Proceedings of the National Academy of Sciences of the United States of America. 2001;98(20):11152-7. Epub 2001/09/20. doi: 10.1073/pnas.191387498. PubMed PMID: 11562464; PubMed Central PMCID: PMCPMC58699.

75.	Wu Z, Liu H, Liu J, Liu X, Xiang H. Diversity and evolution of multiple orc/cdc6-adjacent replication origins in haloarchaea. BMC genomics. 2012;13:478. Epub 2012/09/18. doi: 10.1186/1471-2164-13-478. PubMed PMID: 22978470; PubMed Central PMCID: PMCPMC3528665.

76.	Bell SD. Archaeal orc1/cdc6 proteins. Sub-cellular biochemistry. 2012;62:59-69. Epub 2012/08/25. doi: 10.1007/978-94-007-4572-8_4. PubMed PMID: 22918580.

77.	Samson RY, Xu Y, Gadelha C, Stone TA, Faqiri JN, Li D, et al. Specificity and function of archaeal DNA replication initiator proteins. Cell reports. 2013;3(2):485-96. doi: 10.1016/j.celrep.2013.01.002. PubMed PMID: 23375370; PubMed Central PMCID: PMC3607249.

78.	Grainge I, Gaudier M, Schuwirth BS, Westcott SL, Sandall J, Atanassova N, et al. Biochemical analysis of a DNA replication origin in the archaeon Aeropyrum pernix. Journal of molecular biology. 2006;363(2):355-69. doi: 10.1016/j.jmb.2006.07.076. PubMed PMID: 16978641.

79.	Robinson NP, Bell SD. Extrachromosomal element capture and the evolution of multiple replication origins in archaeal chromosomes. Proceedings of the National Academy of Sciences of the United States of America. 2007;104(14):5806-11. Epub 2007/03/30. doi: 10.1073/pnas.0700206104. PubMed PMID: 17392430; PubMed Central PMCID: PMCPMC1851573.

80.	Robinson NP, Blood KA, McCallum SA, Edwards PA, Bell SD. Sister chromatid junctions in the hyperthermophilic archaeon Sulfolobus solfataricus. The EMBO journal. 2007;26(3):816-24. Epub 2007/01/27. doi: 10.1038/sj.emboj.7601529. PubMed PMID: 17255945; PubMed Central PMCID: PMCPMC1794387.

81.	Dueber EL, Corn JE, Bell SD, Berger JM. Replication origin recognition and deformation by a heterodimeric archaeal Orc1 complex. Science. 2007;317(5842):1210-3. doi: 10.1126/science.1143690. PubMed PMID: 17761879.

82.	Gaudier M, Schuwirth BS, Westcott SL, Wigley DB. Structural basis of DNA replication origin recognition by an ORC protein. Science. 2007;317(5842):1213-6. doi: 10.1126/science.1143664. PubMed PMID: 17761880.

83.	Capaldi SA, Berger JM. Biochemical characterization of Cdc6/Orc1 binding to the replication origin of the euryarchaeon Methanothermobacter thermoautotrophicus. Nucleic acids research. 2004;32(16):4821-32. doi: 10.1093/nar/gkh819. PubMed PMID: 15358831; PubMed Central PMCID: PMC519113.

84.	Liu J, Smith CL, DeRyckere D, DeAngelis K, Martin GS, Berger JM. Structure and function of Cdc6/Cdc18: implications for origin recognition and checkpoint control. Molecular cell. 2000;6(3):637-48. doi: 10.1016/S1097-2765(00)00062-9. PubMed PMID: 11030343.

85.	Singleton MR, Morales R, Grainge I, Cook N, Isupov MN, Wigley DB. Conformational changes induced by nucleotide binding in Cdc6/ORC from Aeropyrum pernix. Journal of molecular biology. 2004;343(3):547-57. doi: 10.1016/j.jmb.2004.08.044. PubMed PMID: 15465044.

86.	Matsunaga F, Norais C, Forterre P, Myllykallio H. Identification of short 'eukaryotic' Okazaki fragments synthesized from a prokaryotic replication origin. EMBO reports. 2003;4(2):154-8. Epub 2003/03/04. doi: 10.1038/sj.embor.embor732. PubMed PMID: 12612604; PubMed Central PMCID: PMCPMC1315830.

87.	Berquist BR, DasSarma S. An archaeal chromosomal autonomously replicating sequence element from an extreme halophile, Halobacterium sp. strain NRC-1. Journal of bacteriology. 2003;185(20):5959-66. Epub 2003/10/04. PubMed PMID: 14526006; PubMed Central PMCID: PMCPMC225043.

88.	Kasiviswanathan R, Shin JH, Kelman Z. Interactions between the archaeal Cdc6 and MCM proteins modulate their biochemical properties. Nucleic acids research. 2005;33(15):4940-50. Epub 2005/09/10. doi: 10.1093/nar/gki807. PubMed PMID: 16150924; PubMed Central PMCID: PMCPMC1201339.

89.	Dueber EC, Costa A, Corn JE, Bell SD, Berger JM. Molecular determinants of origin discrimination by Orc1 initiators in archaea. Nucleic acids research. 2011;39(9):3621-31. doi: 10.1093/nar/gkq1308. PubMed PMID: 21227921; PubMed Central PMCID: PMC3089459.

90.	Matsunaga F, Takemura K, Akita M, Adachi A, Yamagami T, Ishino Y. Localized melting of duplex DNA by Cdc6/Orc1 at the DNA replication origin in the hyperthermophilic archaeon Pyrococcus furiosus. Extremophiles : life under extreme conditions. 2010;14(1):21-31. doi: 10.1007/s00792-009-0284-9. PubMed PMID: 19787415.

91.	Marks AB, Fu H, Aladjem MI. Regulation of Replication Origins. Adv Exp Med Biol. 2017;1042:43-59. Epub 2018/01/23. doi: 10.1007/978-981-10-6955-0_2. PubMed PMID: 29357052.

92.	Bleichert F, Botchan MR, Berger JM. Mechanisms for initiating cellular DNA replication. Science. 2017;355(6327):eaah6317. doi: 10.1126/science.aah6317. PubMed PMID: 28209641.

93.	Gambus A, Khoudoli GA, Jones RC, Blow JJ. MCM2-7 form double hexamers at licensed origins in Xenopus egg extract. The Journal of biological chemistry. 2011;286(13):11855-64. doi: 10.1074/jbc.M110.199521. PubMed PMID: 21282109; PubMed Central PMCID: PMC3064236.

94.	Remus D, Beuron F, Tolun G, Griffith JD, Morris EP, Diffley JF. Concerted loading of Mcm2-7 double hexamers around DNA during DNA replication origin licensing. Cell. 2009;139(4):719-30. doi: 10.1016/j.cell.2009.10.015. PubMed PMID: 19896182; PubMed Central PMCID: PMC2804858.

95.	Evrin C, Clarke P, Zech J, Lurz R, Sun J, Uhle S, et al. A double-hexameric MCM2-7 complex is loaded onto origin DNA during licensing of eukaryotic DNA replication. Proceedings of the National Academy of Sciences of the United States of America. 2009;106(48):20240-5. doi: 10.1073/pnas.0911500106. PubMed PMID: 19910535; PubMed Central PMCID: PMC2787165.

96.	Ge XQ, Jackson DA, Blow JJ. Dormant origins licensed by excess Mcm2-7 are required for human cells to survive replicative stress. Genes &amp; development. 2007;21(24):3331-41. Epub 2007/12/15. doi: 10.1101/gad.457807. PubMed PMID: 18079179; PubMed Central PMCID: PMCPMC2113033.

97.	Ibarra A, Schwob E, Mendez J. Excess MCM proteins protect human cells from replicative stress by licensing backup origins of replication. Proceedings of the National Academy of Sciences of the United States of America. 2008;105(26):8956-61. Epub 2008/06/27. doi: 10.1073/pnas.0803978105. PubMed PMID: 18579778; PubMed Central PMCID: PMCPMC2449346.

98.	Stinchcomb DT, Struhl K, Davis RW. Isolation and characterisation of a yeast chromosomal replicator. Nature. 1979;282(5734):39-43. PubMed PMID: 388229.

99.	Huberman JA, Spotila LD, Nawotka KA, el-Assouli SM, Davis LR. The in vivo replication origin of the yeast 2 microns plasmid. Cell. 1987;51(3):473-81. Epub 1987/11/06. PubMed PMID: 3311385.

100.	Brewer BJ, Fangman WL. The localization of replication origins on ARS plasmids in S. cerevisiae. Cell. 1987;51(3):463-71. Epub 1987/11/06. PubMed PMID: 2822257.

101.	Marahrens Y, Stillman B. A yeast chromosomal origin of DNA replication defined by multiple functional elements. Science. 1992;255(5046):817-23. Epub 1992/02/14. PubMed PMID: 1536007.

102.	Rao H, Marahrens Y, Stillman B. Functional conservation of multiple elements in yeast chromosomal replicators. Molecular and cellular biology. 1994;14(11):7643-51. Epub 1994/11/01. PubMed PMID: 7935478; PubMed Central PMCID: PMCPMC359300.

103.	Broach JR, Li YY, Feldman J, Jayaram M, Abraham J, Nasmyth KA, et al. Localization and sequence analysis of yeast origins of DNA replication. Cold Spring Harbor symposia on quantitative biology. 1983;47 Pt 2:1165-73. PubMed PMID: 6345070.

104.	Celniker SE, Sweder K, Srienc F, Bailey JE, Campbell JL. Deletion mutations affecting autonomously replicating sequence ARS1 of Saccharomyces cerevisiae. Molecular and cellular biology. 1984;4(11):2455-66. PubMed PMID: 6392851; PubMed Central PMCID: PMC369077.

105.	Rao H, Stillman B. The origin recognition complex interacts with a bipartite DNA binding site within yeast replicators. Proceedings of the National Academy of Sciences of the United States of America. 1995;92(6):2224-8. Epub 1995/03/14. PubMed PMID: 7892251; PubMed Central PMCID: PMCPMC42456.

106.	Rowley A, Cocker JH, Harwood J, Diffley JF. Initiation complex assembly at budding yeast replication origins begins with the recognition of a bipartite sequence by limiting amounts of the initiator, ORC. The EMBO journal. 1995;14(11):2631-41. Epub 1995/06/01. PubMed PMID: 7781615; PubMed Central PMCID: PMCPMC398377.

107.	Bell SP, Stillman B. ATP-dependent recognition of eukaryotic origins of DNA replication by a multiprotein complex. Nature. 1992;357(6374):128-34. doi: 10.1038/357128a0. PubMed PMID: 1579162.

108.	Li N, Lam WH, Zhai Y, Cheng J, Cheng E, Zhao Y, et al. Structure of the origin recognition complex bound to DNA replication origin. Nature. 2018;559(7713):217-22. Epub 2018/07/06. doi: 10.1038/s41586-018-0293-x. PubMed PMID: 29973722.

109.	Bleichert F, Botchan MR, Berger JM. Crystal structure of the eukaryotic origin recognition complex. Nature. 2015;519(7543):321-6. doi: 10.1038/nature14239. PubMed PMID: 25762138; PubMed Central PMCID: PMC4368505.

110.	Sun J, Evrin C, Samel SA, Fernandez-Cid A, Riera A, Kawakami H, et al. Cryo-EM structure of a helicase loading intermediate containing ORC-Cdc6-Cdt1-MCM2-7 bound to DNA. Nature structural &amp; molecular biology. 2013;20(8):944-51. doi: 10.1038/nsmb.2629. PubMed PMID: 23851460; PubMed Central PMCID: PMC3735830.

111.	Kawakami H, Ohashi E, Kanamoto S, Tsurimoto T, Katayama T. Specific binding of eukaryotic ORC to DNA replication origins depends on highly conserved basic residues. Scientific reports. 2015;5:14929. doi: 10.1038/srep14929. PubMed PMID: 26456755; PubMed Central PMCID: PMC4601075.

112.	Palzkill TG, Newlon CS. A yeast replication origin consists of multiple copies of a small conserved sequence. Cell. 1988;53(3):441-50. Epub 1988/05/06. PubMed PMID: 3284655.

113.	Wilmes GM, Bell SP. The B2 element of the Saccharomyces cerevisiae ARS1 origin of replication requires specific sequences to facilitate pre-RC formation. Proceedings of the National Academy of Sciences of the United States of America. 2002;99(1):101-6. doi: 10.1073/pnas.012578499. PubMed PMID: 11756674; PubMed Central PMCID: PMC117521.

114.	Coster G, Diffley JFX. Bidirectional eukaryotic DNA replication is established by quasi-symmetrical helicase loading. Science. 2017;357(6348):314-8. Epub 2017/07/22. doi: 10.1126/science.aan0063. PubMed PMID: 28729513.

115.	Zou L, Stillman B. Assembly of a complex containing Cdc45p, replication protein A, and Mcm2p at replication origins controlled by S-phase cyclin-dependent kinases and Cdc7p-Dbf4p kinase. Molecular and cellular biology. 2000;20(9):3086-96. Epub 2000/04/11. PubMed PMID: 10757793; PubMed Central PMCID: PMCPMC85601.

116.	Lipford JR, Bell SP. Nucleosomes positioned by ORC facilitate the initiation of DNA replication. Molecular cell. 2001;7(1):21-30. PubMed PMID: 11172708.

117.	Diffley JF, Cocker JH. Protein-DNA interactions at a yeast replication origin. Nature. 1992;357(6374):169-72. doi: 10.1038/357169a0. PubMed PMID: 1579168.

118.	Diffley JF, Stillman B. Purification of a yeast protein that binds to origins of DNA replication and a transcriptional silencer. Proceedings of the National Academy of Sciences of the United States of America. 1988;85(7):2120-4. Epub 1988/04/01. PubMed PMID: 3281162; PubMed Central PMCID: PMCPMC279940.

119.	Miotto B, Ji Z, Struhl K. Selectivity of ORC binding sites and the relation to replication timing, fragile sites, and deletions in cancers. Proceedings of the National Academy of Sciences of the United States of America. 2016;113(33):E4810-9. doi: 10.1073/pnas.1609060113. PubMed PMID: 27436900; PubMed Central PMCID: PMC4995967.

120.	MacAlpine HK, Gordan R, Powell SK, Hartemink AJ, MacAlpine DM. Drosophila ORC localizes to open chromatin and marks sites of cohesin complex loading. Genome research. 2010;20(2):201-11. doi: 10.1101/gr.097873.109. PubMed PMID: 19996087; PubMed Central PMCID: PMC2813476.

121.	Eaton ML, Prinz JA, MacAlpine HK, Tretyakov G, Kharchenko PV, MacAlpine DM. Chromatin signatures of the Drosophila replication program. Genome research. 2011;21(2):164-74. doi: 10.1101/gr.116038.110. PubMed PMID: 21177973; PubMed Central PMCID: PMC3032920.

122.	Dellino GI, Cittaro D, Piccioni R, Luzi L, Banfi S, Segalla S, et al. Genome-wide mapping of human DNA-replication origins: levels of transcription at ORC1 sites regulate origin selection and replication timing. Genome research. 2013;23(1):1-11. doi: 10.1101/gr.142331.112. PubMed PMID: 23187890; PubMed Central PMCID: PMC3530669.

123.	Cayrou C, Ballester B, Peiffer I, Fenouil R, Coulombe P, Andrau JC, et al. The chromatin environment shapes DNA replication origin organization and defines origin classes. Genome research. 2015;25(12):1873-85. doi: 10.1101/gr.192799.115. PubMed PMID: 26560631; PubMed Central PMCID: PMC4665008.

124.	Cayrou C, Coulombe P, Vigneron A, Stanojcic S, Ganier O, Peiffer I, et al. Genome-scale analysis of metazoan replication origins reveals their organization in specific but flexible sites defined by conserved features. Genome research. 2011;21(9):1438-49. doi: 10.1101/gr.121830.111. PubMed PMID: 21750104; PubMed Central PMCID: PMC3166829.

125.	Lubelsky Y, Sasaki T, Kuipers MA, Lucas I, Le Beau MM, Carignon S, et al. Pre-replication complex proteins assemble at regions of low nucleosome occupancy within the Chinese hamster dihydrofolate reductase initiation zone. Nucleic acids research. 2011;39(8):3141-55. Epub 2010/12/15. doi: 10.1093/nar/gkq1276. PubMed PMID: 21148149; PubMed Central PMCID: PMCPMC3082903.

126.	Hayashi M, Katou Y, Itoh T, Tazumi A, Yamada Y, Takahashi T, et al. Genome-wide localization of pre-RC sites and identification of replication origins in fission yeast. The EMBO journal. 2007;26(5):1327-39. Epub 2007/02/17. doi: 10.1038/sj.emboj.7601585. PubMed PMID: 17304213; PubMed Central PMCID: PMCPMC1817633.

127.	Martin MM, Ryan M, Kim R, Zakas AL, Fu H, Lin CM, et al. Genome-wide depletion of replication initiation events in highly transcribed regions. Genome research. 2011;21(11):1822-32. Epub 2011/08/05. doi: 10.1101/gr.124644.111. PubMed PMID: 21813623; PubMed Central PMCID: PMCPMC3205567.

128.	Pourkarimi E, Bellush JM, Whitehouse I. Spatiotemporal coupling and decoupling of gene transcription with DNA replication origins during embryogenesis in C. elegans. eLife. 2016;5. doi: 10.7554/eLife.21728. PubMed PMID: 28009254; PubMed Central PMCID: PMCPMC5222557.

129.	Rodriguez-Martinez M, Pinzon N, Ghommidh C, Beyne E, Seitz H, Cayrou C, et al. The gastrula transition reorganizes replication-origin selection in Caenorhabditis elegans. Nature structural &amp; molecular biology. 2017;24(3):290-+. doi: 10.1038/nsmb.3363. PubMed PMID: WOS:000395826000013.

130.	Besnard E, Babled A, Lapasset L, Milhavet O, Parrinello H, Dantec C, et al. Unraveling cell type-specific and reprogrammable human replication origin signatures associated with G-quadruplex consensus motifs. Nature structural &amp; molecular biology. 2012;19(8):837-44. doi: 10.1038/nsmb.2339. PubMed PMID: 22751019.

131.	Chuang RY, Kelly TJ. The fission yeast homologue of Orc4p binds to replication origin DNA via multiple AT-hooks. Proceedings of the National Academy of Sciences of the United States of America. 1999;96(6):2656-61. PubMed PMID: 10077566; PubMed Central PMCID: PMC15824.

132.	Balasov M, Huijbregts RP, Chesnokov I. Role of the Orc6 protein in origin recognition complex-dependent DNA binding and replication in Drosophila melanogaster. Molecular and cellular biology. 2007;27(8):3143-53. doi: 10.1128/MCB.02382-06. PubMed PMID: 17283052; PubMed Central PMCID: PMC1899928.

133.	Kuo AJ, Song J, Cheung P, Ishibe-Murakami S, Yamazoe S, Chen JK, et al. The BAH domain of ORC1 links H4K20me2 to DNA replication licensing and Meier-Gorlin syndrome. Nature. 2012;484(7392):115-9. doi: 10.1038/nature10956. PubMed PMID: 22398447; PubMed Central PMCID: PMC3321094.

134.	Tardat M, Brustel J, Kirsh O, Lefevbre C, Callanan M, Sardet C, et al. The histone H4 Lys 20 methyltransferase PR-Set7 regulates replication origins in mammalian cells. Nature cell biology. 2010;12(11):1086-93. doi: 10.1038/ncb2113. PubMed PMID: 20953199.

135.	Beck DB, Burton A, Oda H, Ziegler-Birling C, Torres-Padilla ME, Reinberg D. The role of PR-Set7 in replication licensing depends on Suv4-20h. Genes &amp; development. 2012;26(23):2580-9. doi: 10.1101/gad.195636.112. PubMed PMID: 23152447; PubMed Central PMCID: PMC3521623.

136.	Brustel J, Kirstein N, Izard F, Grimaud C, Prorok P, Cayrou C, et al. Histone H4K20 tri-methylation at late-firing origins ensures timely heterochromatin replication. The EMBO journal. 2017;36(18):2726-41. Epub 2017/08/06. doi: 10.15252/embj.201796541. PubMed PMID: 
28778956; PubMed Central PMCID: PMCPMC5599798.

137.	Shoaib M, Walter D, Gillespie PJ, Izard F, Fahrenkrog B, Lleres D, et al. Histone H4K20 methylation mediated chromatin compaction threshold ensures genome integrity by limiting DNA replication licensing. Nature communications. 2018;9(1):3704. Epub 2018/09/14. doi: 10.1038/s41467-018-06066-8. PubMed PMID: 30209253; PubMed Central PMCID: PMCPMC6135857.

138.	Shen Z, Chakraborty A, Jain A, Giri S, Ha T, Prasanth KV, et al. Dynamic association of ORCA with prereplicative complex components regulates DNA replication initiation. Molecular and cellular biology. 2012;32(15):3107-20. doi: 10.1128/MCB.00362-12. PubMed PMID: 22645314; PubMed Central PMCID: PMC3434513.

139.	Wang Y, Khan A, Marks AB, Smith OK, Giri S, Lin YC, et al. Temporal association of ORCA/LRWD1 to late-firing origins during G1 dictates heterochromatin replication and organization. Nucleic acids research. 2017;45(5):2490-502. doi: 10.1093/nar/gkw1211. PubMed PMID: 27924004.

140.	Bartke T, Vermeulen M, Xhemalce B, Robson SC, Mann M, Kouzarides T. Nucleosome-interacting proteins regulated by DNA and histone methylation. Cell. 2010;143(3):470-84. doi: 10.1016/j.cell.2010.10.012. PubMed PMID: 21029866; PubMed Central PMCID: PMC3640253.

141.	Vermeulen M, Eberl HC, Matarese F, Marks H, Denissov S, Butter F, et al. Quantitative interaction proteomics and genome-wide profiling of epigenetic histone marks and their readers. Cell. 2010;142(6):967-80. doi: 10.1016/j.cell.2010.08.020. PubMed PMID: 20850016.

142.	Hein MY, Hubner NC, Poser I, Cox J, Nagaraj N, Toyoda Y, et al. A human interactome in three quantitative dimensions organized by stoichiometries and abundances. Cell. 2015;163(3):712-23. doi: 10.1016/j.cell.2015.09.053. PubMed PMID: 26496610.

143.	Thomae AW, Pich D, Brocher J, Spindler MP, Berens C, Hock R, et al. Interaction between HMGA1a and the origin recognition complex creates site-specific replication origins. Proceedings of the National Academy of Sciences of the United States of America. 2008;105(5):1692-7. doi: 10.1073/pnas.0707260105. PubMed PMID: 18234858; PubMed Central PMCID: PMC2234206.

144.	Zhang Y, Huang L, Fu H, Smith OK, Lin CM, Utani K, et al. A replicator-specific binding protein essential for site-specific initiation of DNA replication in mammalian cells. Nature communications. 2016;7:11748. Epub 2016/06/09. doi: 10.1038/ncomms11748. PubMed PMID: 27272143; PubMed Central PMCID: PMCPMC4899857.

145.	Bleichert F, Leitner A, Aebersold R, Botchan MR, Berger JM. Conformational control and DNA-binding mechanism of the metazoan origin recognition complex. Proceedings of the National Academy of Sciences of the United States of America. 2018;115(26):E5906-E15. Epub 2018/06/15. doi: 10.1073/pnas.1806315115. PubMed PMID: 29899147; PubMed Central PMCID: PMCPMC6042147.

146.	Clarey MG, Botchan M, Nogales E. Single particle EM studies of the Drosophila melanogaster origin recognition complex and evidence for DNA wrapping. Journal of structural biology. 2008;164(3):241-9. doi: 10.1016/j.jsb.2008.08.006. PubMed PMID: 18824234; PubMed Central PMCID: PMC2640233.

147.	Lee DG, Bell SP. Architecture of the yeast origin recognition complex bound to origins of DNA replication. Molecular and cellular biology. 1997;17(12):7159-68. PubMed PMID: 9372948; PubMed Central PMCID: PMC232573.

148.	Riera A, Barbon M, Noguchi Y, Reuter LM, Schneider S, Speck C. From structure to mechanism-understanding initiation of DNA replication. Genes &amp; development. 2017;31(11):1073-88. Epub 2017/07/19. doi: 10.1101/gad.298232.117. PubMed PMID: 28717046; PubMed Central PMCID: PMCPMC5538431.

149.	Tognetti S, Riera A, Speck C. Switch on the engine: how the eukaryotic replicative helicase MCM2-7 becomes activated. Chromosoma. 2015;124(1):13-26. Epub 2014/10/14. doi: 10.1007/s00412-014-0489-2. PubMed PMID: 25308420.

150.	Parker MW, Botchan MR, Berger JM. Mechanisms and regulation of DNA replication initiation in eukaryotes. Crit Rev Biochem Mol Biol. 2017;52(2):107-44. Epub 2017/01/18. doi: 10.1080/10409238.2016.1274717. PubMed PMID: 28094588; PubMed Central PMCID: PMCPMC5545932.

151.	Berbenetz NM, Nislow C, Brown GW. Diversity of eukaryotic DNA replication origins revealed by genome-wide analysis of chromatin structure. PLoS genetics. 2010;6(9):e1001092. doi: 10.1371/journal.pgen.1001092. PubMed PMID: 20824081; PubMed Central PMCID: PMC2932696.

152.	Eaton ML, Galani K, Kang S, Bell SP, MacAlpine DM. Conserved nucleosome positioning defines replication origins. Genes &amp; development. 2010;24(8):748-53. doi: 10.1101/gad.1913210. PubMed PMID: 20351051; PubMed Central PMCID: PMC2854390.

153.	Azmi IF, Watanabe S, Maloney MF, Kang S, Belsky JA, MacAlpine DM, et al. Nucleosomes influence multiple steps during replication initiation. eLife. 2017;6. Epub 2017/03/23. doi: 10.7554/eLife.22512. PubMed PMID: 28322723; PubMed Central PMCID: PMCPMC5400510.

154.	Miotto B, Struhl K. HBO1 histone acetylase activity is essential for DNA replication licensing and inhibited by Geminin. Molecular cell. 2010;37(1):57-66. doi: 10.1016/j.molcel.2009.12.012. PubMed PMID: 20129055; PubMed Central PMCID: PMC2818871.

155.	Liu J, Zimmer K, Rusch DB, Paranjape N, Podicheti R, Tang H, et al. DNA sequence templates adjacent nucleosome and ORC sites at gene amplification origins in Drosophila. Nucleic acids research. 2015. doi: 10.1093/nar/gkv766. PubMed PMID: 26227968.

156.	Zhao PA, Rivera-Mulia JC, Gilbert DM. Replication Domains: Genome Compartmentalization into Functional Replication Units. Adv Exp Med Biol. 2017;1042:229-57. Epub 2018/01/23. doi: 10.1007/978-981-10-6955-0_11. PubMed PMID: 29357061.

157.	Sugimoto N, Fujita M. Molecular Mechanism for Chromatin Regulation During MCM Loading in Mammalian Cells. Adv Exp Med Biol. 2017;1042:61-78. Epub 2018/01/23. doi: 10.1007/978-981-10-6955-0_3. PubMed PMID: 29357053.

158.	MacAlpine DM, Almouzni G. Chromatin and DNA replication. Cold Spring Harbor perspectives in biology. 2013;5(8):a010207. Epub 2013/06/12. doi: 10.1101/cshperspect.a010207. PubMed PMID: 23751185; PubMed Central PMCID: PMCPMC3721285.

159.	Cadoret JC, Meisch F, Hassan-Zadeh V, Luyten I, Guillet C, Duret L, et al. Genome-wide studies highlight indirect links between human replication origins and gene regulation. Proceedings of the National Academy of Sciences of the United States of America. 2008;105(41):15837-42. Epub 2008/10/08. doi: 10.1073/pnas.0805208105. PubMed PMID: 18838675; PubMed Central PMCID: PMCPMC2572913.

160.	Letessier A, Millot GA, Koundrioukoff S, Lachages AM, Vogt N, Hansen RS, et al. Cell-type-specific replication initiation programs set fragility of the FRA3B fragile site. Nature. 2011;470(7332):120-3. Epub 2011/01/25. doi: 10.1038/nature09745. PubMed PMID: 21258320.

161.	Smith OK, Kim R, Fu H, Martin MM, Lin CM, Utani K, et al. Distinct epigenetic features of differentiation-regulated replication origins. Epigenetics &amp; chromatin. 2016;9:18. Epub 2016/05/12. doi: 10.1186/s13072-016-0067-3. PubMed PMID: 27168766; PubMed Central PMCID: PMCPMC4862150.

162.	Sher N, Bell GW, Li S, Nordman J, Eng T, Eaton ML, et al. Developmental control of gene copy number by repression of replication initiation and fork progression. Genome research. 2012;22(1):64-75. Epub 2011/11/18. doi: 10.1101/gr.126003.111. PubMed PMID: 22090375; PubMed Central PMCID: PMCPMC3246207.

163.	Comoglio F, Schlumpf T, Schmid V, Rohs R, Beisel C, Paro R. High-resolution profiling of Drosophila replication start sites reveals a DNA shape and chromatin signature of metazoan origins. Cell reports. 2015;11(5):821-34. doi: 10.1016/j.celrep.2015.03.070. PubMed PMID: 25921534.

164.	Calvi BR, Lilly MA, Spradling AC. Cell cycle control of chorion gene amplification. Genes &amp; development. 1998;12(5):734-44. Epub 1998/04/16. PubMed PMID: 9499407; PubMed Central PMCID: PMCPMC316579.

165.	Mosig G. Recombination and recombination-dependent DNA replication in bacteriophage T4. Annu Rev Genet. 1998;32:379-413. Epub 1999/02/03. doi: 10.1146/annurev.genet.32.1.379. PubMed PMID: 9928485.

166.	Burki F. The eukaryotic tree of life from a global phylogenomic perspective. Cold Spring Harbor perspectives in biology. 2014;6(5):a016147. Epub 2014/05/03. doi: 10.1101/cshperspect.a016147. PubMed PMID: 24789819; PubMed Central PMCID: PMCPMC3996474.

167.	Lee PH, Meng X, Kapler GM. Developmental regulation of the Tetrahymena thermophila origin recognition complex. PLoS genetics. 2015;11(1):e1004875. Epub 2015/01/09. doi: 10.1371/journal.pgen.1004875. PubMed PMID: 25569357; PubMed Central PMCID: PMCPMC4287346.

168.	Mohammad MM, Donti TR, Sebastian Yakisich J, Smith AG, Kapler GM. Tetrahymena ORC contains a ribosomal RNA fragment that participates in rDNA origin recognition. The EMBO journal. 2007;26(24):5048-60. Epub 2007/11/17. doi: 10.1038/sj.emboj.7601919. PubMed PMID: 18007594; PubMed Central PMCID: PMCPMC2140106.

169.	Donti TR, Datta S, Sandoval PY, Kapler GM. Differential targeting of Tetrahymena ORC to ribosomal DNA and non-rDNA replication origins. The EMBO journal. 2009;28(3):223-33. Epub 2009/01/21. doi: 10.1038/emboj.2008.282. PubMed PMID: 19153611; PubMed Central PMCID: PMCPMC2637336.

170.	Marques CA, McCulloch R. Conservation and Variation in Strategies for DNA Replication of Kinetoplastid Nuclear Genomes. Curr Genomics. 2018;19(2):98-109. Epub 2018/03/02. doi: 10.2174/1389202918666170815144627. PubMed PMID: 29491738; PubMed Central PMCID: PMCPMC5814967.

171.	Marques CA, Tiengwe C, Lemgruber L, Damasceno JD, Scott A, Paape D, et al. Diverged composition and regulation of the Trypanosoma brucei origin recognition complex that mediates DNA replication initiation. Nucleic acids research. 2016;44(10):4763-84. doi: 10.1093/nar/gkw147. PubMed PMID: 26951375; PubMed Central PMCID: PMC4889932.

172.	Tiengwe C, Marcello L, Farr H, Gadelha C, Burchmore R, Barry JD, et al. Identification of ORC1/CDC6-interacting factors in Trypanosoma brucei reveals critical features of origin recognition complex architecture. PloS one. 2012;7(3):e32674. doi: 10.1371/journal.pone.0032674. PubMed PMID: 22412905; PubMed Central PMCID: PMC3297607.

173.	Marques CA, Dickens NJ, Paape D, Campbell SJ, McCulloch R. Genome-wide mapping reveals single-origin chromosome replication in Leishmania, a eukaryotic microbe. Genome biology. 2015;16:230. Epub 2015/10/21. doi: 10.1186/s13059-015-0788-9. PubMed PMID: 26481451; PubMed Central PMCID: PMCPMC4612428.

174.	Onishi M, Liou GG, Buchberger JR, Walz T, Moazed D. Role of the conserved Sir3-BAH domain in nucleosome binding and silent chromatin assembly. Molecular cell. 2007;28(6):1015-28. doi: 10.1016/j.molcel.2007.12.004. PubMed PMID: 18158899.


&lt;references/&gt;
[[Category:PLOS Genetics drafts]]</text>
      <sha1>bl2qowae9hlvoqvhc1sgb8vceu5zrpu</sha1>
    </revision>
    <revision>
      <id>7188</id>
      <parentid>7186</parentid>
      <timestamp>2019-01-19T16:33:41Z</timestamp>
      <contributor>
        <username>Franziskableichert</username>
        <id>128</id>
      </contributor>
      <model>wikitext</model>
      <format>text/x-wiki</format>
      <text xml:space="preserve" bytes="74730">{{author
|first1       = Babatunde
|last1        = Ekundayo
|department1  = 
|institution1 = [[WP:Friedrich Miescher Institute for Biomedical Research|Friedrich Miescher Institute for Biomedical Research]]
|address1     = 4058 Basel, Switzerland
|username1    = 
|orcid1       = 

|first2       = Franziska
|last2        = Bleichert
|department2  = 
|institution2 = [[WP:Friedrich Miescher Institute for Biomedical Research|Friedrich Miescher Institute for Biomedical Research]]
|address2     = 4058 Basel, Switzerland
|username2    = User:franziskableichert
|orcid2       = 0000-0003-0014-770X
}}

== Abstract ==
In all kingdoms of life, DNA is used to encode hereditary information. Propagation of the genetic material between generations requires timely and accurate duplication of DNA by semiconservative replication prior to cell division to ensure each daughter cell receives the full complement of chromosomes. DNA synthesis of daughter strands starts at discrete sites, termed replication origins, and proceeds in a bidirectional manner until all genomic DNA is replicated. Despite the fundamental nature of these events, organisms have evolved surprisingly divergent strategies that control replication onset. Here, we discuss commonalities and differences in replication origin organization and recognition in the three domains of life. 

== Introduction ==
In the second half of the 19th century, Gregor Mendel’s pioneering work on the inheritance of traits in pea plants suggested that specific “factors” (today established as genes) are responsible for transferring organismal traits between generations.&lt;ref&gt;Mendel G. (1865) '''Versuche ueber Pflanzenhybriden''' ''Verhandlungen des naturforschenden Vereines in Bruenn, Bd IV'' Abhandlungen:3-47&lt;/ref&gt; Although proteins were initially assumed to serve as the hereditary material, Avery, MacLeod and McCarty established a century later DNA, which had been discovered by Friedrich Miescher, as the carrier of genetic information.&lt;ref&gt;{{Cite pmid|9871359}}&lt;/ref&gt; These findings paved the way for research uncovering the chemical nature of DNA and the rules for encoding genetic information, and ultimately led to the proposal of the double-helical structure of DNA by Watson and Crick.&lt;ref&gt;{{Cite pmid|13168976}}&lt;/ref&gt; This three-dimensional model of DNA illuminated potential mechanisms by which the genetic information could be copied in a semiconservative manner prior to cell division, a hypothesis that was later experimentally supported by Meselson and Stahl using isotope incorporation to distinguish parental from newly synthesized DNA.&lt;ref&gt;{{Cite pmid|16590258}}&lt;/ref&gt;&lt;ref&gt;{{Cite pmid|13635537}}&lt;/ref&gt; The subsequent isolation of DNA polymerases, the enzymes that catalyze the synthesis of new DNA strands, by Kornberg and colleagues pioneered the identification of many different components of the biological DNA replication machinery, first in the bacterial model organism E. coli, but later also in eukaryotic life forms.&lt;ref&gt;{{Cite pmid|13563462}}&lt;/ref&gt; 

A key prerequisite for DNA replication is that it must occur with extremely high fidelity and efficiency exactly once per cell cycle to prevent the accumulation of genetic alterations with potentially deleterious consequences for cell survival and organismal viability.&lt;ref&gt;{{Cite pmid|23818497}}&lt;/ref&gt; Incomplete, erroneous, or untimely DNA replication events can give rise to mutations, chromosomal polyploidy or aneuploidy, and gene copy number variations, each of which in turn can lead to various diseases, including cancer.&lt;ref name=#25238783&gt;{{Cite pmid|25238783}}&lt;/ref&gt;&lt;ref&gt;{{Cite pmid|23335075}}&lt;/ref&gt; To ensure complete and accurate duplication of the entire genome and the correct flow of genetic information to progeny cells, all DNA replication events are not only tightly regulated with cell cycle cues but are also coordinated with other cellular events such as transcription and DNA repair.&lt;ref name=#23838438&gt;{{Cite pmid|23838438}}&lt;/ref&gt;&lt;ref name=#17630848&gt;{{Cite pmid|17630848}}&lt;/ref&gt;&lt;ref name=#27435505&gt;{{Cite pmid|27435505}}&lt;/ref&gt;&lt;ref name=#19736523&gt;{{Cite pmid|19736523}}&lt;/ref&gt; 

DNA replication is divided into different stages ('''Figure 1'''). During initiation, the replication machineries – termed replisomes – are assembled on DNA in a bidirectional fashion. These assembly loci constitute the start sites of DNA replication or replication origins. In the elongation phase, replisomes travel in opposite directions with the replication forks, unwinding the DNA helix and synthesizing new complementary daughter DNA strands using both parental strands as templates. Once replication is complete, specific termination events lead to the disassembly of replisomes. As long as the entire genome is duplicated before cell division, one might assume that the location of replication start sites does not matter; yet, it has been shown that many organisms use preferred genomic regions as origins.&lt;ref&gt;{{Cite pmid|23838439}}&lt;/ref&gt;&lt;ref&gt;{{Cite pmid|25860614}}&lt;/ref&gt; The necessity to regulate origin location likely arises from the need to coordinate DNA replication with other processes that act on the shared chromatin template to avoid DNA strand breaks and DNA damage.&lt;ref name=#25238783/&gt;&lt;ref name=#27435505/&gt;&lt;ref name=#19736523/&gt;


== The Replicon Model ==
More than five decades ago, Jacob, Brenner, and Cuzin proposed the replicon hypothesis to explain the regulation of chromosomal DNA synthesis in E. coli [16]. The model postulates that a diffusible, trans-acting factor, a so-called initiator, interacts with a cis-acting DNA element, the replicator, to promote replication onset at a nearby origin ('''Figure 1A, i'''). Once bound to replicators, initiators (often with the help of co-loader proteins) deposit replicative helicases onto DNA, which subsequently drive the recruitment of additional replisome components and the assembly of the entire replication machinery ('''Figure 1A, ii'''). The replicator thereby specifies the location of replication initiation events, and the chromosome region that is replicated from a single origin or initiation event is defined as the replicon. 

The concept of the replicator as a genetic entity has proven very useful in the quest to identify replicator DNA sequences and initiator proteins in prokaryotes, and to some extent also in eukaryotes, although the organization and complexity of replicators differ considerably between the domains of life [for reviews, see 17, 18]. While bacterial genomes typically contain a single replicator that is specified by consensus DNA sequence elements and that controls replication of the entire chromosome ('''Figure 1A'''), most eukaryotic replicators – with the exception of budding yeast – are not defined at the level of DNA sequence; instead, they appear to be specified combinatorially by local DNA structural and chromatin cues [19-28]. Eukaryotic chromosomes are also much larger than their bacterial counterparts, raising the need for initiating DNA synthesis from many origins simultaneously to ensure timely replication of the entire genome ('''Figure 1B'''). Additionally, many more replicative helicases are loaded than activated to initiate replication in a given cell cycle ('''Figure 1B'''). The context-driven definition of replicators and selection of origins suggests a relaxed replicon model in eukaryotic systems that allows for flexibility in the DNA replication program [17]. Although replicators and origins can be spaced physically apart on chromosomes, they often co-localize or are located in close proximity; for simplicity, we will thus refer to both elements as ‘origins’ throughout this review.


== Bacterial Replication Origins ==
Most bacterial chromosomes are circular and contain a single origin of chromosomal replication (oriC). Bacterial oriC regions are surprisingly diverse in size (ranging from 250 bp to 2 kbp), sequence, and organization [29, 30]; nonetheless, their ability to drive replication onset typically depends on sequence-specific readout of consensus DNA elements by the bacterial initiator, a protein called DnaA [31-34]. Origins in bacteria are either continuous or bipartite and contain three functional elements that control origin activity: conserved DNA repeats that are specifically recognized by DnaA (called DnaA-boxes), an AT-rich DNA unwinding element (DUE), and binding sites for proteins that help regulate replication initiation ('''Figure 2A''') [for reviews, see 14, 35, 36]. Interactions of DnaA both with the double-stranded (ds) DnaA-box regions and with single-stranded DNA (ssDNA) in the DUE are important for origin activation and are mediated by different domains in the initiator protein: a helix-turn-helix (HTH) DNA binding element and an ATPases associated with various cellular activities (AAA+) domain, respectively ('''Figure 2B''') [37-44]. While the sequence, number, and arrangement of origin-associated DnaA-boxes vary throughout the bacterial kingdom, their specific positioning and spacing in a given species are critical for oriC function and for productive initiation complex formation [29, 30, 45-47]. 

Among bacteria, E. coli has proven to be a particular powerful model system to study the organization, recognition, and activation mechanism of replication origins. E. coli oriC comprises an approximately ~260 bp region containing four different types of initiator binding elements that differ in their affinities for DnaA and their dependency on the co-factor ATP ('''Figure 2A'''). DnaA-boxes R1-R5 constitute high-affinity sites that are bound by the HTH domain of DnaA irrespective of the nucleotide-binding state of the initiator [31, 48-51]. By contrast, the I- and -sites, which are interspersed between the R-sites, are low-affinity DnaA-boxes and associate with ATP-bound DnaA [52-54]. Binding of the HTH domains to the high- and low-affinity DnaA recognition elements promotes ATP-dependent higher-order oligomerization of DnaA’s AAA+ modules into a right-handed filament that wraps duplex DNA around its outer surface, thereby generating superhelical torsion that facilitates melting of the adjacent AT-rich DUE ('''Figure 2C''') [37, 55-58]. DNA strand separation is additionally aided by direct interactions of DnaA’s AAA+ ATPase domains with triplet repeat regions, so-called DnaA-trios, in the proximal DUE region [59]. The engagement of single-stranded trinucleotides segments by the initiator filament stretches DNA and stabilizes the initiation bubble by preventing reannealing [41]. The DnaA-trio origin element is conserved in many bacterial species, indicating it is a key element for origin function [59]. The melted DUE is an entry site for the E. coli replicative helicase DnaB, which is deposited onto each of the single DNA strands by its loader protein DnaC .

Although the different DNA binding activities of DnaA have been extensively studied biochemically and various apo-, ssDNA-, or dsDNA-bound structures have been determined [40-42, 57], the exact architecture of the higher-order DnaA-oriC initiation assembly remains unclear. Two models have been proposed to explain the organization of essential origin elements and DnaA-mediated oriC melting. The two-state model assumes a continuous DnaA filament that switches from a dsDNA binding mode (the organizing complex) to an ssDNA binding mode in the DUE (the melting complex) ('''Figure 2C, left panel''') [57, 60]. By contrast, in the loop-back model, the DNA is sharply bent in oriC and folds back onto the initiator filament so that DnaA protomers simultaneously engage double- and single-stranded DNA regions ('''Figure 2C, right panel''') [61]. Elucidating how exactly oriC DNA is organized by DnaA remains thus an important task for future studies. Insights into initiation complex architecture will help explain not only how origin DNA is melted, but also how a replicative helicase is loaded onto each of the exposed single DNA strands in the unwound DUE, and how these events are aided by interactions of the helicase with the initiator and specific loader proteins. 


== Archaeal Replication Origins ==
Archaeal replication origins share some but not all of the organizational features of bacterial oriC. Unlike bacteria, archaea often initiate replication from multiple origins per chromosome (one to four have been reported) [30, 62-70]; yet, archaeal origins also bear specialized sequence regions that control origin function [for recent reviews, see 71, 72, 73]. These elements include both DNA sequence-specific origin recognition boxes (ORBs or miniORBs) and an AT-rich DUE that is flanked by one or several ORB regions [68, 74]. ORB elements display a considerable degree of diversity in terms of their number, arrangement, and sequence, both among different archaeal species and among different origins within in a single species [63, 68, 75]. An additional degree of complexity is introduced by the initiator, Orc1/Cdc6 in archaea, which binds to ORB regions. Archaeal genomes typically encode multiple paralogs of Orc1/Cdc6 that vary substantially in their affinities for distinct ORB elements and that differentially contribute to origin activities [68, 76-78]. In Sulfolobus solfataricus, for example, three chromosomal origins have been mapped (oric1, oriC2, and oriC3; '''Figure 3A'''), and biochemical studies have revealed complex binding patterns of initiators at these sites ('''Figure 3B''') [68, 69, 79, 80]. The cognate initiator for oriC1 is Orc1-1, which associates with several ORBs at this origin [68, 77]. OriC2 and oriC3 are bound by both Orc1-1 and Orc1-3 [68, 77, 80]. Conversely, a third paralog, Orc1-2, footprints at all three origins but has been postulated to negatively regulate replication initiation [68, 80]. Additionally, the WhiP protein, an initiator unrelated to Orc1/Cdc6, has been shown to bind all origins as well and to drive origin activity of oriC3 in the closely related Sulfolobus islandicus [77, 79]. Because archaeal origins often contain several adjacent ORB elements, multiple Orc1/Cdc6 paralogs can be simultaneously recruited to an origin and oligomerize in some instances [78, 81]; however, in contrast to bacterial DnaA, formation of a higher-order initiator assembly does not appear to be a general prerequisite for origin function in the archaeal domain.
       
Structural studies have provided insights into how archaeal Orc1/Cdc6 recognizes ORB elements and remodels origin DNA [81, 82]. Orc1/Cdc6 paralogs are two-domain proteins and are composed of a AAA+ ATPase module fused to a C-terminal winged-helix fold ('''Figure 3C''') [83-85]. DNA-bound structures of Orc1/Cdc6 revealed that ORBs are bound by an Orc1/Cdc6 monomer despite the presence of inverted repeat sequences within ORB elements [81, 82]. Both the ATPase and winged-helix regions interact with the DNA duplex but contact the palindromic ORB repeat sequence asymmetrically, which orients Orc1/Cdc6 in a specific direction on the repeat [81, 82]. Interestingly, the DUE-flanking ORB or miniORB elements often have opposite polarities [63, 68, 78, 86, 87], which predicts that the AAA+ lid subdomains and the winged-helix domains of Orc1/Cdc6 are positioned on either side of the DUE in a manner where they face each other ('''Figure 3B, bottom panel''') [81, 82]. Since both regions of Orc1/Cdc6 associate with a minichromosome maintenance (MCM) replicative helicase [88], this specific arrangement of ORB elements and Orc1/Cdc6 is likely important for loading two MCM complexes symmetrically onto the DUE ('''Figure 3B''') [68]. Surprisingly, while the ORB DNA sequence determines the directionality of Orc1/Cdc6 binding, the initiator makes relatively few sequence-specific contacts with DNA [81, 82]. However, Orc1/Cdc6 severely underwinds and bends DNA, suggesting that it relies on a mix of both DNA sequence and context-dependent DNA structural features to recognize origins [81, 82, 89]. Notably, base pairing is maintained in the distorted DNA duplex upon Orc1/Cdc6 binding in the crystal structures [81, 82], whereas biochemical studies have yielded contradictory findings as to whether archaeal initiators can melt DNA similarly to bacterial DnaA [77, 78, 90]. Although the evolutionary kinship of archaeal and eukaryotic initiators and replicative helicases indicates that archaeal MCM is likely loaded onto duplex DNA (see next section), the temporal order of origin melting and helicase loading, as well as the mechanism for origin DNA melting, in archaeal systems remains therefore to be clearly established. Likewise, how exactly the MCM helicase is loaded onto DNA needs to be addressed in future studies.


== Eukaryotic Replication Origins ==
Origin organization, specification, and activation in eukaryotes are more complex than in bacterial or archaeal kingdoms and significantly deviate from the paradigm established for prokaryotic replication initiation. The large genome sizes of eukaryotic cells, which range from 12 Mbp in S. cerevisiae to 3 Gbp in humans, necessitates that DNA replication starts at several hundred (in budding yeast) to tens of thousands (in humans) origins to complete DNA replication of all chromosomes during each cell cycle [for recent reviews, see 24, 91]. With the exception of S. cerevisiae and related Saccharomycotina species, eukaryotic origins do not contain consensus DNA sequence elements but their location is influenced by contextual cues such as local DNA topology, DNA structural features, and chromatin environment [17, 23, 25]. Nonetheless, eukaryotic origin function still relies on a conserved initiator protein complex to load replicative helicases onto DNA during the late M and G1 phases of the cell cycle, a step known as origin licensing [92] ('''Figure 1B'''). In contrast to their bacterial counterparts, replicative helicases in eukaryotes are loaded onto origin DNA in an inactive form and only a subset of them (10-20% in mammalian cells) is activated during S phase in any given cell cycle, events that are referred to as origin firing ('''Figure 1B''') [93-95]. The location of active eukaryotic origins is therefore determined at two different levels, origin licensing to mark all potential origins, and origin firing to select a subset that permits assembly of the replication machinery and initiation of DNA synthesis. The extra licensed origins serve as backup and are activated only upon slowing or stalling of nearby replication forks, ensuring that DNA replication can be completed when cells encounter replication stress [96, 97]. Together, the excess of licensed origins and the tight cell cycle control of origin licensing and firing embody two important strategies to prevent under- and overreplication and to maintain the integrity of eukaryotic genomes.

Early studies in S. cerevisiae indicated that replication origins in eukaryotes might be recognized in a DNA-sequence-specific manner analogously to those in prokaryotes. In budding yeast, the search for genetic replicators lead to the identification of autonomously replicating sequences (ARS) that support efficient DNA replication initiation of extrachromosomal DNA [98-100]. These ARS regions are approximately 100-200 bp long and exhibit a multipartite organization, containing A, B1, B2, and sometimes B3 elements that together are essential for origin function ('''Figure 4''') [101, 102]. The A element encompasses the conserved 11 bp ARS consensus sequence (ACS) [103, 104], which, in conjunction with the B1 element, constitutes the primary binding site for the heterohexameric origin recognition complex (ORC), the eukaryotic replication initiator [105-108]. Within ORC, five subunits are predicated on conserved AAA+ ATPase and winged-helix folds and co-assemble into a pentameric ring that encircles DNA [108-110] ('''Figure 4'''). In budding yeast ORC, DNA binding elements in the ATPase and winged-helix domains, as well as adjacent basic patch regions in some of the ORC subunits, are positioned in the central pore of the ORC ring such that they aid the DNA-sequence-specific recognition of the ACS in an ATP-dependent manner [108, 111]. By contrast, the roles of the B2 and B3 elements are less clear. The B2 region largely conforms to the ACS sequence and has been suggested to function as a second ORC binding site under certain conditions, or as a binding site for the replicative helicase core [112-116]. Conversely, the B3 element recruits the transcription factor Abf1, albeit B3 is not found at all budding yeast origins and Abf1 binding does not appear to be strictly essential for origin function [101, 117, 118]. 

Origin recognition in eukaryotes other than S. cerevisiae or its close relatives does not conform to the sequence-specific read-out of conserved origin DNA elements. Pursuits to isolate specific chromosomal replicator sequences more generally in eukaryotic species, either genetically or by genome-wide mapping of initiator binding or replication start sites, have failed to identify clear consensus sequences at origins [119-130]. Thus, sequence-specific DNA-initiator interactions in budding yeast signify a specialized mode for origin recognition in this system rather than an archetypal mode for origin specification across the eukaryotic domain. Nonetheless, DNA replication does initiate at discrete sites that are not randomly distributed across eukaryotic genomes, arguing that alternative means determine the chromosomal location of origins in these systems. These mechanisms involve a complex interplay between DNA accessibility, nucleotide sequence skew, nucleosome positioning, epigenetic features, DNA topology and certain DNA structural features (e.g., G4 motifs) and vary both between different origins in an organism and among species [14, 15, 22, 23, 25]. Accordingly, ORC assemblies from various species have evolved specialized auxiliary domains that are thought to aid initiator targeting to chromosomal origins ('''Figure 4'''). For example, the Orc4 subunit in S. pombe ORC contains several AT-hooks that preferentially bind AT-rich DNA [131], while in metazoan ORC the TFIIB-like domain of Orc6 is thought to perform a similar function [132]. Metazoan Orc1 proteins also harbor a bromo-adjacent homology (BAH) domain that interacts with H4K20me2-nucleosomes [133]. Particularly in mammalian cells, H4K20 methylation has been reported to be required for efficient replication initiation [134-137]. In addition to direct recognition of specific DNA or epigenetic features, ORC also associates with several partner proteins that could aid initiator recruitment, including LRWD1, PHIP (or DCAF14), HMGA1a, among others ('''Figure 4''') [21, 138-144]. Interestingly, Drosophila ORC, like its budding yeast counterpart, bends DNA and negative supercoiling has been reported to enhance DNA binding of this complex, suggesting that DNA shape and malleability might influence the location of ORC binding sites across metazoan genomes [19, 108, 145-147]. A molecular understanding for how ORC’s DNA binding regions might support the read out of structural properties of the DNA duplex in metazoans rather than specific DNA sequence as in S. cerevisiae awaits high-resolution structural information of DNA-bound metazoan initiator assemblies. Likewise, whether and how different epigenetic factors contribute to initiator recruitment or may help establish a multifactorial “origin recognition code” in metazoan systems is poorly defined and is an important question that needs to be addressed in the future. 

Once recruited to origins, ORC and its co-factors Cdc6 and Cdt1 drive the deposition of the minichromosome maintenance 2-7 (Mcm2-7) complex onto DNA [for reviews see 92, 148]. Like the archaeal replicative helicase core, Mcm2-7 is loaded as a head-to-head double hexamer onto DNA to license origins [93-95] ('''Figure 1B'''). In S-phase, Dbf4-dependent kinase (DDK) and cyclin-dependent kinase (CDK) phosphorylate several Mcm2-7 subunits and additional initiation factors to promote the recruitment of the helicase co-activators Cdc45 and GINS, DNA melting, and ultimately bidirectional replisome assembly at a subset of the licensed origins ('''Figure 1B''') [149, 150]. In both yeast and metazoans, origins are free or depleted of nucleosomes, a property that is crucial for Mcm2-7 loading, indicating that chromatin state at origins regulates not only initiator recruitment but also helicase loading [125, 151-155]. A permissive chromatin environment is also important for origin activation and has been implicated in regulating both origin efficiency and the timing of origin firing. Euchromatic origins typically contain active chromatin marks, replicate early, and are more efficient than late-replicating, heterochromatic origins, which conversely are characterized by repressive marks [91, 153, 156]. Not surprisingly, several chromatin remodelers and chromatin-modifying enzymes have been found to associate with origins and certain initiation factors [157, 158], but how their activities impact different replication initiation events remains largely obscure and is an important topic for future studies.

Why have metazoan replication origins diverged from the DNA sequence-specific recognition paradigm that determines replication start sites in prokaryotes and budding yeast? Observations that metazoan origins often co-localize with promoter regions in Drosophila and mammalian cells and that replication-transcription conflicts due to collisions of the underlying molecular machineries can lead to DNA damage suggest that proper coordination of transcription and replication is important for maintaining genome stability [120, 122, 124, 127, 159]. Sequence-independent initiator binding to DNA allows for flexibility in specifying helicase loading sites and, together with the variability in activation efficiencies of licensed origins, may contribute to the co-regulation of the DNA replication and transcriptional programs during development and cell fate transitions. Indeed, cell-type specific and developmentally-regulated origins have been found in metazoans [121, 128, 129, 160-164]. However, a large degree of flexibility in origin choice also exists among different cells within a single population [124, 130, 161], albeit the molecular mechanisms that lead to the heterogeneity in origin usage remain ill-defined. Mapping origins in single cells in metazoan systems and correlating these initiation events with single-cell gene expression and chromatin status will be important to elucidate whether origin choice is purely stochastic or controlled in a defined manner.  


== Concluding Remarks ==
Although DNA replication is essential for genetic inheritance, defined, site-specific replication origins are technically not a requirement for genome duplication as long as all chromosomes are copied in their entirety to maintain gene copy numbers. Certain bacteriophages and viruses, for example, can initiate DNA replication by homologous recombination independent of dedicated origins [165]. Likewise, the archaeon Haloferax volcanii uses recombination-dependent initiation to duplicate its genome when its endogenous origins are deleted &lt;ref&gt;{{Cite pmid|PMC3843117}}&lt;/ref&gt;. Despite the ability to sustain viability under these exceptional circumstances, origin-dependent initiation is a common strategy universally adopted across different domains of life. The controlled assembly of the replication machinery at origins likely confers long-term advantage to cells by allowing tight cell cycle regulation and by maintaining a specific replication dynamics. The divergent origin specification modes between prokaryotes and budding yeast on one the one hand and metazoans on the other hand appear to reflect distinct needs to coordinate the spatiotemporal replication program with gene expression and cell differentiation programs to ensure not only genetic but also epigenetic inheritance and to preserve cell identity. Deciphering the underlying molecular mechanisms that modulate origin location, usage, and timing to define the replication program in metazoan systems represents an important major challenge in the field and will be essential to understand how dysregulation of these events are linked to human diseases. In addition, detailed studies of replication initiation have focused on a limited number of model systems. The extensively studied fungi and metazoa are both members of the opisthokont supergroup and exemplify only a small fraction of the evolutionary landscape in the eukaryotic domain [166]. Comparably few efforts have been directed at other eukaryotic model systems, such as kinetoplastids or tetrahymena [167-173]. Surprisingly, these studies have revealed interesting differences both in origin properties and in initiator composition compared to yeast and metazoans. Further exploration of replication initiation mechanisms across different branches of the eukaryotic domain will likely yield unexpected insight into the diversity and evolution of this fundamental biological process.


== References==
1.	Mendel G. Versuche ueber Pflanzenhybriden. Verhandlungen des naturforschenden Vereines in Bruenn, Bd IV. 1865;Abhandlungen:3-47.

2.	Avery OT, Macleod CM, McCarty M. Studies on the Chemical Nature of the Substance Inducing Transformation of Pneumococcal Types : Induction of Transformation by a Desoxyribonucleic Acid Fraction Isolated from Pneumococcus Type Iii. J Exp Med. 1944;79(2):137-58. Epub 1944/02/01. PubMed PMID: 19871359; PubMed Central PMCID: PMCPMC2135445.

3.	Watson JD, Crick FH. The structure of DNA. Cold Spring Harbor symposia on quantitative biology. 1953;18:123-31. Epub 1953/01/01. PubMed PMID: 13168976.

4.	Meselson M, Stahl FW. The Replication of DNA in Escherichia Coli. Proceedings of the National Academy of Sciences of the United States of America. 1958;44(7):671-82. Epub 1958/07/15. PubMed PMID: 16590258; PubMed Central PMCID: PMCPMC528642.

5.	Meselson M, Stahl FW. The replication of DNA. Cold Spring Harbor symposia on quantitative biology. 1958;23:9-12. Epub 1958/01/01. PubMed PMID: 13635537.

6.	Lehman IR, Bessman MJ, Simms ES, Kornberg A. Enzymatic synthesis of deoxyribonucleic acid. I. Preparation of substrates and partial purification of an enzyme from Escherichia coli. The Journal of biological chemistry. 1958;233(1):163-70. Epub 1958/07/01. PubMed PMID: 13563462.

7.	O'Donnell M, Langston L, Stillman B. Principles and concepts of DNA replication in bacteria, archaea, and eukarya. Cold Spring Harbor perspectives in biology. 2013;5(7):a010108. doi: 10.1101/cshperspect.a010108. PubMed PMID: 23818497; PubMed Central PMCID: PMC3685895.

8.	Barlow JH, Nussenzweig A. Replication initiation and genome instability: a crossroads for DNA and RNA synthesis. Cellular and molecular life sciences : CMLS. 2014;71(23):4545-59. doi: 10.1007/s00018-014-1721-1. PubMed PMID: 25238783.

9.	Abbas T, Keaton MA, Dutta A. Genomic instability in cancer. Cold Spring Harbor perspectives in biology. 2013;5(3):a012914. doi: 10.1101/cshperspect.a012914. PubMed PMID: 23335075; PubMed Central PMCID: PMC3578360.

10.	Siddiqui K, On KF, Diffley JF. Regulating DNA replication in eukarya. Cold Spring Harbor perspectives in biology. 2013;5(9):a012930. doi: 10.1101/cshperspect.a012930. PubMed PMID: 23838438.

11.	Sclafani RA, Holzen TM. Cell cycle regulation of DNA replication. Annu Rev Genet. 2007;41:237-80. Epub 2007/07/17. doi: 10.1146/annurev.genet.41.110306.130308. PubMed PMID: 17630848; PubMed Central PMCID: PMCPMC2292467.

12.	Garcia-Muse T, Aguilera A. Transcription-replication conflicts: how they occur and how they are resolved. Nature reviews Molecular cell biology. 2016;17(9):553-63. Epub 2016/07/21. doi: 10.1038/nrm.2016.88. PubMed PMID: 27435505.

13.	Knott SR, Viggiani CJ, Aparicio OM. To promote and protect: coordinating DNA replication and transcription for genome stability. Epigenetics. 2009;4(6):362-5. PubMed PMID: 19736523.

14.	Leonard AC, Mechali M. DNA replication origins. Cold Spring Harbor perspectives in biology. 2013;5(10):a010116. doi: 10.1101/cshperspect.a010116. PubMed PMID: 23838439; PubMed Central PMCID: PMC3783049.

15.	Creager RL, Li Y, MacAlpine DM. SnapShot: Origins of DNA replication. Cell. 2015;161(2):418- e1. doi: 10.1016/j.cell.2015.03.043. PubMed PMID: 25860614.

16.	Jacob F, Brenner S, Cuzin F. On the regulation of DNA replication in bacteria. Cold Spring Harbor Symp Quant Biol. 1963;28:329-48.

17.	Gilbert DM. In search of the holy replicator. Nature reviews Molecular cell biology. 2004;5(10):848-55. Epub 2004/10/02. doi: 10.1038/nrm1495. PubMed PMID: 15459665; PubMed Central PMCID: PMCPMC1255919.

18.	Aladjem MI, Fanning E. The replicon revisited: an old model learns new tricks in metazoan chromosomes. EMBO reports. 2004;5(7):686-91. Epub 2004/07/02. doi: 10.1038/sj.embor.7400185. PubMed PMID: 15229645; PubMed Central PMCID: PMCPMC1299096.

19.	Remus D, Beall EL, Botchan MR. DNA topology, not DNA sequence, is a critical determinant for Drosophila ORC-DNA binding. The EMBO journal. 2004;23(4):897-907. doi: 10.1038/sj.emboj.7600077. PubMed PMID: 14765124; PubMed Central PMCID: PMC380993.

20.	Vashee S, Cvetic C, Lu W, Simancek P, Kelly TJ, Walter JC. Sequence-independent DNA binding and replication initiation by the human origin recognition complex. Genes &amp; development. 2003;17(15):1894-908. doi: 10.1101/gad.1084203. PubMed PMID: 12897055; PubMed Central PMCID: PMC196240.

21.	Shen Z, Sathyan KM, Geng Y, Zheng R, Chakraborty A, Freeman B, et al. A WD-repeat protein stabilizes ORC binding to chromatin. Molecular cell. 2010;40(1):99-111. doi: 10.1016/j.molcel.2010.09.021. PubMed PMID: 20932478.

22.	Dorn ES, Cook JG. Nucleosomes in the neighborhood: new roles for chromatin modifications in replication origin control. Epigenetics. 2011;6(5):552-9. PubMed PMID: 21364325; PubMed Central PMCID: PMC3230546.

23.	Aladjem MI, Redon CE. Order from clutter: selective interactions at mammalian replication origins. Nat Rev Genet. 2017;18(2):101-16. Epub 2016/11/22. doi: 10.1038/nrg.2016.141. PubMed PMID: 27867195.

24.	Fragkos M, Ganier O, Coulombe P, Mechali M. DNA replication origin activation in space and time. Nature reviews Molecular cell biology. 2015;16(6):360-74. doi: 10.1038/nrm4002. PubMed PMID: 25999062.

25.	Prioleau MN, MacAlpine DM. DNA replication origins-where do we begin? Genes &amp; development. 2016;30(15):1683-97. doi: 10.1101/gad.285114.116. PubMed PMID: 27542827; PubMed Central PMCID: PMC5002974.

26.	Cayrou C, Coulombe P, Puy A, Rialle S, Kaplan N, Segal E, et al. New insights into replication origin characteristics in metazoans. Cell cycle. 2012;11(4):658-67. doi: 10.4161/cc.11.4.19097. PubMed PMID: 22373526; PubMed Central PMCID: PMC3318102.

27.	Lombrana R, Almeida R, Alvarez A, Gomez M. R-loops and initiation of DNA replication in human cells: a missing link? Frontiers in genetics. 2015;6:158. doi: 10.3389/fgene.2015.00158. PubMed PMID: 25972891; PubMed Central PMCID: PMC4412123.

28.	Jang SM, Zhang Y, Utani K, Fu H, Redon CE, Marks AB, et al. The replication initiation determinant protein (RepID) modulates replication by recruiting CUL4 to chromatin. Nature communications. 2018;9(1):2782. Epub 2018/07/19. doi: 10.1038/s41467-018-05177-6. PubMed PMID: 30018425; PubMed Central PMCID: PMCPMC6050238.

29.	Mackiewicz P, Zakrzewska-Czerwinska J, Zawilak A, Dudek MR, Cebrat S. Where does bacterial replication start? Rules for predicting the oriC region. Nucleic acids research. 2004;32(13):3781-91. Epub 2004/07/20. doi: 10.1093/nar/gkh699. PubMed PMID: 15258248; PubMed Central PMCID: PMCPMC506792.

30.	Gao F, Luo H, Zhang CT. DoriC 5.0: an updated database of oriC regions in both bacterial and archaeal genomes. Nucleic acids research. 2013;41(Database issue):D90-3. Epub 2012/10/25. doi: 10.1093/nar/gks990. PubMed PMID: 23093601; PubMed Central PMCID: PMCPMC3531139.

31.	Fuller RS, Funnell BE, Kornberg A. The dnaA protein complex with the E. coli chromosomal replication origin (oriC) and other DNA sites. Cell. 1984;38(3):889-900. PubMed PMID: 6091903.

32.	Fuller RS, Kornberg A. Purified dnaA protein in initiation of replication at the Escherichia coli chromosomal origin of replication. Proceedings of the National Academy of Sciences of the United States of America. 1983;80(19):5817-21. Epub 1983/10/01. PubMed PMID: 6310593; PubMed Central PMCID: PMCPMC390166.

33.	Jakimowicz D, Majka J, Messer W, Speck C, Fernandez M, Martin MC, et al. Structural elements of the Streptomyces oriC region and their interactions with the DnaA protein. Microbiology. 1998;144 ( Pt 5):1281-90. Epub 1998/06/05. doi: 10.1099/00221287-144-5-1281. PubMed PMID: 9611803.

34.	Tsodikov OV, Biswas T. Structural and thermodynamic signatures of DNA recognition by Mycobacterium tuberculosis DnaA. Journal of molecular biology. 2011;410(3):461-76. Epub 2011/05/31. doi: 10.1016/j.jmb.2011.05.007. PubMed PMID: 21620858.

35.	Costa A, Hood IV, Berger JM. Mechanisms for initiating cellular DNA replication. Annual review of biochemistry. 2013;82:25-54. doi: 10.1146/annurev-biochem-052610-094414. PubMed PMID: 23746253.

36.	Wolanski M, Donczew R, Zawilak-Pawlik A, Zakrzewska-Czerwinska J. oriC-encoded instructions for the initiation of bacterial chromosome replication. Front Microbiol. 2014;5:735. Epub 2015/01/23. doi: 10.3389/fmicb.2014.00735. PubMed PMID: 25610430; PubMed Central PMCID: PMCPMC4285127.

37.	Messer W, Blaesing F, Majka J, Nardmann J, Schaper S, Schmidt A, et al. Functional domains of DnaA proteins. Biochimie. 1999;81(8-9):819-25. Epub 1999/11/26. PubMed PMID: 10572294.

38.	Sutton MD, Kaguni JM. The Escherichia coli dnaA gene: four functional domains. Journal of molecular biology. 1997;274(4):546-61. Epub 1998/01/07. doi: 10.1006/jmbi.1997.1425. PubMed PMID: 9417934.

39.	Speck C, Messer W. Mechanism of origin unwinding: sequential binding of DnaA to double- and single-stranded DNA. The EMBO journal. 2001;20(6):1469-76. doi: 10.1093/emboj/20.6.1469. PubMed PMID: 11250912; PubMed Central PMCID: PMC145534.

40.	Fujikawa N, Kurumizaka H, Nureki O, Terada T, Shirouzu M, Katayama T, et al. Structural basis of replication origin recognition by the DnaA protein. Nucleic acids research. 2003;31(8):2077-86. PubMed PMID: 12682358; PubMed Central PMCID: PMC153737.

41.	Duderstadt KE, Chuang K, Berger JM. DNA stretching by bacterial initiators promotes replication origin opening. Nature. 2011;478(7368):209-13. doi: 10.1038/nature10455. PubMed PMID: 21964332; PubMed Central PMCID: PMC3192921.

42.	Erzberger JP, Pirruccello MM, Berger JM. The structure of bacterial DnaA: implications for general mechanisms underlying DNA replication initiation. The EMBO journal. 2002;21(18):4763-73. PubMed PMID: 12234917; PubMed Central PMCID: PMC126292.

43.	Iyer LM, Leipe DD, Koonin EV, Aravind L. Evolutionary history and higher order classification of AAA+ ATPases. Journal of structural biology. 2004;146(1-2):11-31. doi: 10.1016/j.jsb.2003.10.010. PubMed PMID: 15037234.

44.	Sutton MD, Kaguni JM. Threonine 435 of Escherichia coli DnaA protein confers sequence-specific DNA binding activity. The Journal of biological chemistry. 1997;272(37):23017-24. PubMed PMID: 9287298.

45.	Bramhill D, Kornberg A. A model for initiation at origins of DNA replication. Cell. 1988;54(7):915-8. PubMed PMID: 2843291.

46.	Rozgaja TA, Grimwade JE, Iqbal M, Czerwonka C, Vora M, Leonard AC. Two oppositely oriented arrays of low-affinity recognition sites in oriC guide progressive binding of DnaA during Escherichia coli pre-RC assembly. Molecular microbiology. 2011;82(2):475-88. doi: 10.1111/j.1365-2958.2011.07827.x. PubMed PMID: 21895796; PubMed Central PMCID: PMC3192301.

47.	Zawilak-Pawlik A, Kois A, Majka J, Jakimowicz D, Smulczyk-Krawczyszyn A, Messer W, et al. Architecture of bacterial replication initiation complexes: orisomes from four unrelated bacteria. The Biochemical journal. 2005;389(Pt 2):471-81. Epub 2005/03/26. doi: 10.1042/BJ20050143. PubMed PMID: 15790315; PubMed Central PMCID: PMCPMC1175125.

48.	Matsui M, Oka A, Takanami M, Yasuda S, Hirota Y. Sites of dnaA protein-binding in the replication origin of the Escherichia coli K-12 chromosome. Journal of molecular biology. 1985;184(3):529-33. PubMed PMID: 2995681.

49.	Margulies C, Kaguni JM. Ordered and sequential binding of DnaA protein to oriC, the chromosomal origin of Escherichia coli. The Journal of biological chemistry. 1996;271(29):17035-40. Epub 1996/07/19. PubMed PMID: 8663334.

50.	Schaper S, Messer W. Interaction of the initiator protein DnaA of Escherichia coli with its DNA target. The Journal of biological chemistry. 1995;270(29):17622-6. Epub 1995/07/21. PubMed PMID: 7615570.

51.	Weigel C, Schmidt A, Ruckert B, Lurz R, Messer W. DnaA protein binding to individual DnaA boxes in the Escherichia coli replication origin, oriC. The EMBO journal. 1997;16(21):6574-83. Epub 1997/11/14. doi: 10.1093/emboj/16.21.6574. PubMed PMID: 9351837; PubMed Central PMCID: PMCPMC1170261.

52.	McGarry KC, Ryan VT, Grimwade JE, Leonard AC. Two discriminatory binding sites in the Escherichia coli replication origin are required for DNA strand opening by initiator DnaA-ATP. Proceedings of the National Academy of Sciences of the United States of America. 
2004;101(9):2811-6. doi: 10.1073/pnas.0400340101. PubMed PMID: 14978287; PubMed Central PMCID: PMC365702.

53.	Kawakami H, Keyamura K, Katayama T. Formation of an ATP-DnaA-specific initiation complex requires DnaA Arginine 285, a conserved motif in the AAA+ protein family. The Journal of biological chemistry. 2005;280(29):27420-30. doi: 10.1074/jbc.M502764200. PubMed PMID: 15901724.

54.	Speck C, Weigel C, Messer W. ATP- and ADP-dnaA protein, a molecular switch in gene regulation. The EMBO journal. 1999;18(21):6169-76. doi: 10.1093/emboj/18.21.6169. PubMed PMID: 10545126; PubMed Central PMCID: PMC1171680.

55.	Samitt CE, Hansen FG, Miller JF, Schaechter M. In vivo studies of DnaA binding to the origin of replication of Escherichia coli. The EMBO journal. 1989;8(3):989-93. Epub 1989/03/01. PubMed PMID: 2542031; PubMed Central PMCID: PMCPMC400901.

56.	Miller DT, Grimwade JE, Betteridge T, Rozgaja T, Torgue JJ, Leonard AC. Bacterial origin recognition complexes direct assembly of higher-order DnaA oligomeric structures. Proceedings of the National Academy of Sciences of the United States of America. 2009;106(44):18479-84. Epub 2009/10/17. doi: 10.1073/pnas.0909472106. PubMed PMID: 19833870; PubMed Central PMCID: PMCPMC2773971.

57.	Erzberger JP, Mott ML, Berger JM. Structural basis for ATP-dependent DnaA assembly and replication-origin remodeling. Nature structural &amp; molecular biology. 2006;13(8):676-83. doi: 10.1038/nsmb1115. PubMed PMID: 16829961.

58.	Zorman S, Seitz H, Sclavi B, Strick TR. Topological characterization of the DnaA-oriC complex using single-molecule nanomanipuation. Nucleic acids research. 2012;40(15):7375-83. Epub 2012/05/15. doi: 10.1093/nar/gks371. PubMed PMID: 22581769; PubMed Central PMCID: PMCPMC3424547.

59.	Richardson TT, Harran O, Murray H. The bacterial DnaA-trio replication origin element specifies single-stranded DNA initiator binding. Nature. 2016;534(7607):412-6. doi: 10.1038/nature17962. PubMed PMID: 27281207.

60.	Duderstadt KE, Mott ML, Crisona NJ, Chuang K, Yang H, Berger JM. Origin remodeling and opening in bacteria rely on distinct assembly states of the DnaA initiator. The Journal of biological chemistry. 2010;285(36):28229-39. Epub 2010/07/03. doi: 10.1074/jbc.M110.147975. PubMed PMID: 20595381; PubMed Central PMCID: PMCPMC2934688.

61.	Ozaki S, Katayama T. Highly organized DnaA-oriC complexes recruit the single-stranded DNA for replication initiation. Nucleic acids research. 2012;40(4):1648-65. Epub 2011/11/05. doi: 10.1093/nar/gkr832. PubMed PMID: 22053082; PubMed Central PMCID: PMCPMC3287180.

62.	Myllykallio H, Lopez P, Lopez-Garcia P, Heilig R, Saurin W, Zivanovic Y, et al. Bacterial mode of replication with eukaryotic-like machinery in a hyperthermophilic archaeon. Science. 2000;288(5474):2212-5. Epub 2000/06/24. PubMed PMID: 10864870.

63.	Norais C, Hawkins M, Hartman AL, Eisen JA, Myllykallio H, Allers T. Genetic and physical mapping of DNA replication origins in Haloferax volcanii. PLoS genetics. 2007;3(5):e77. Epub 2007/05/22. doi: 10.1371/journal.pgen.0030077. PubMed PMID: 17511521; PubMed Central PMCID: PMCPMC1868953.

64.	Hawkins M, Malla S, Blythe MJ, Nieduszynski CA, Allers T. Accelerated growth in the absence of DNA replication origins. Nature. 2013;503(7477):544-7. Epub 2013/11/05. doi: 10.1038/nature12650. PubMed PMID: 24185008; PubMed Central PMCID: PMCPMC3843117.

65.	Wu Z, Liu J, Yang H, Liu H, Xiang H. Multiple replication origins with diverse control mechanisms in Haloarcula hispanica. Nucleic acids research. 2014;42(4):2282-94. Epub 2013/11/26. doi: 10.1093/nar/gkt1214. PubMed PMID: 24271389; PubMed Central PMCID: PMCPMC3936714.

66.	Pelve EA, Martens-Habbena W, Stahl DA, Bernander R. Mapping of active replication origins in vivo in thaum- and euryarchaeal replicons. Molecular microbiology. 2013;90(3):538-50. Epub 2013/09/03. doi: 10.1111/mmi.12382. PubMed PMID: 23991938.

67.	Pelve EA, Lindas AC, Knoppel A, Mira A, Bernander R. Four chromosome replication origins in the archaeon Pyrobaculum calidifontis. Molecular microbiology. 2012;85(5):986-95. Epub 2012/07/21. doi: 10.1111/j.1365-2958.2012.08155.x. PubMed PMID: 22812406.

68.	Robinson NP, Dionne I, Lundgren M, Marsh VL, Bernander R, Bell SD. Identification of two origins of replication in the single chromosome of the archaeon Sulfolobus solfataricus. Cell. 2004;116(1):25-38. PubMed PMID: 14718164.

69.	Lundgren M, Andersson A, Chen L, Nilsson P, Bernander R. Three replication origins in Sulfolobus species: synchronous initiation of chromosome replication and asynchronous termination. Proceedings of the National Academy of Sciences of the United States of America. 2004;101(18):7046-51. doi: 10.1073/pnas.0400656101. PubMed PMID: 15107501; PubMed Central PMCID: PMC406463.

70.	Luo H, Gao F. DoriC 10.0: an updated database of replication origins in prokaryotic genomes including chromosomes and plasmids. Nucleic acids research. 2018. Epub 2018/10/27. doi: 10.1093/nar/gky1014. PubMed PMID: 30364951.

71.	Bell SD. Initiation of DNA Replication in the Archaea. Adv Exp Med Biol. 2017;1042:99-115. Epub 2018/01/23. doi: 10.1007/978-981-10-6955-0_5. PubMed PMID: 29357055.

72.	Ausiannikava D, Allers T. Diversity of DNA Replication in the Archaea. Genes (Basel). 2017;8(2). Epub 2017/02/02. doi: 10.3390/genes8020056. PubMed PMID: 28146124; PubMed Central PMCID: PMCPMC5333045.

73.	Wu Z, Liu J, Yang H, Xiang H. DNA replication origins in archaea. Front Microbiol. 2014;5:179. Epub 2014/05/09. doi: 10.3389/fmicb.2014.00179. PubMed PMID: 24808892; PubMed Central PMCID: PMCPMC4010727.

74.	Matsunaga F, Forterre P, Ishino Y, Myllykallio H. In vivo interactions of archaeal Cdc6/Orc1 and minichromosome maintenance proteins with the replication origin. Proceedings of the National Academy of Sciences of the United States of America. 2001;98(20):11152-7. Epub 2001/09/20. doi: 10.1073/pnas.191387498. PubMed PMID: 11562464; PubMed Central PMCID: PMCPMC58699.

75.	Wu Z, Liu H, Liu J, Liu X, Xiang H. Diversity and evolution of multiple orc/cdc6-adjacent replication origins in haloarchaea. BMC genomics. 2012;13:478. Epub 2012/09/18. doi: 10.1186/1471-2164-13-478. PubMed PMID: 22978470; PubMed Central PMCID: PMCPMC3528665.

76.	Bell SD. Archaeal orc1/cdc6 proteins. Sub-cellular biochemistry. 2012;62:59-69. Epub 2012/08/25. doi: 10.1007/978-94-007-4572-8_4. PubMed PMID: 22918580.

77.	Samson RY, Xu Y, Gadelha C, Stone TA, Faqiri JN, Li D, et al. Specificity and function of archaeal DNA replication initiator proteins. Cell reports. 2013;3(2):485-96. doi: 10.1016/j.celrep.2013.01.002. PubMed PMID: 23375370; PubMed Central PMCID: PMC3607249.

78.	Grainge I, Gaudier M, Schuwirth BS, Westcott SL, Sandall J, Atanassova N, et al. Biochemical analysis of a DNA replication origin in the archaeon Aeropyrum pernix. Journal of molecular biology. 2006;363(2):355-69. doi: 10.1016/j.jmb.2006.07.076. PubMed PMID: 16978641.

79.	Robinson NP, Bell SD. Extrachromosomal element capture and the evolution of multiple replication origins in archaeal chromosomes. Proceedings of the National Academy of Sciences of the United States of America. 2007;104(14):5806-11. Epub 2007/03/30. doi: 10.1073/pnas.0700206104. PubMed PMID: 17392430; PubMed Central PMCID: PMCPMC1851573.

80.	Robinson NP, Blood KA, McCallum SA, Edwards PA, Bell SD. Sister chromatid junctions in the hyperthermophilic archaeon Sulfolobus solfataricus. The EMBO journal. 2007;26(3):816-24. Epub 2007/01/27. doi: 10.1038/sj.emboj.7601529. PubMed PMID: 17255945; PubMed Central PMCID: PMCPMC1794387.

81.	Dueber EL, Corn JE, Bell SD, Berger JM. Replication origin recognition and deformation by a heterodimeric archaeal Orc1 complex. Science. 2007;317(5842):1210-3. doi: 10.1126/science.1143690. PubMed PMID: 17761879.

82.	Gaudier M, Schuwirth BS, Westcott SL, Wigley DB. Structural basis of DNA replication origin recognition by an ORC protein. Science. 2007;317(5842):1213-6. doi: 10.1126/science.1143664. PubMed PMID: 17761880.

83.	Capaldi SA, Berger JM. Biochemical characterization of Cdc6/Orc1 binding to the replication origin of the euryarchaeon Methanothermobacter thermoautotrophicus. Nucleic acids research. 2004;32(16):4821-32. doi: 10.1093/nar/gkh819. PubMed PMID: 15358831; PubMed Central PMCID: PMC519113.

84.	Liu J, Smith CL, DeRyckere D, DeAngelis K, Martin GS, Berger JM. Structure and function of Cdc6/Cdc18: implications for origin recognition and checkpoint control. Molecular cell. 2000;6(3):637-48. doi: 10.1016/S1097-2765(00)00062-9. PubMed PMID: 11030343.

85.	Singleton MR, Morales R, Grainge I, Cook N, Isupov MN, Wigley DB. Conformational changes induced by nucleotide binding in Cdc6/ORC from Aeropyrum pernix. Journal of molecular biology. 2004;343(3):547-57. doi: 10.1016/j.jmb.2004.08.044. PubMed PMID: 15465044.

86.	Matsunaga F, Norais C, Forterre P, Myllykallio H. Identification of short 'eukaryotic' Okazaki fragments synthesized from a prokaryotic replication origin. EMBO reports. 2003;4(2):154-8. Epub 2003/03/04. doi: 10.1038/sj.embor.embor732. PubMed PMID: 12612604; PubMed Central PMCID: PMCPMC1315830.

87.	Berquist BR, DasSarma S. An archaeal chromosomal autonomously replicating sequence element from an extreme halophile, Halobacterium sp. strain NRC-1. Journal of bacteriology. 2003;185(20):5959-66. Epub 2003/10/04. PubMed PMID: 14526006; PubMed Central PMCID: PMCPMC225043.

88.	Kasiviswanathan R, Shin JH, Kelman Z. Interactions between the archaeal Cdc6 and MCM proteins modulate their biochemical properties. Nucleic acids research. 2005;33(15):4940-50. Epub 2005/09/10. doi: 10.1093/nar/gki807. PubMed PMID: 16150924; PubMed Central PMCID: PMCPMC1201339.

89.	Dueber EC, Costa A, Corn JE, Bell SD, Berger JM. Molecular determinants of origin discrimination by Orc1 initiators in archaea. Nucleic acids research. 2011;39(9):3621-31. doi: 10.1093/nar/gkq1308. PubMed PMID: 21227921; PubMed Central PMCID: PMC3089459.

90.	Matsunaga F, Takemura K, Akita M, Adachi A, Yamagami T, Ishino Y. Localized melting of duplex DNA by Cdc6/Orc1 at the DNA replication origin in the hyperthermophilic archaeon Pyrococcus furiosus. Extremophiles : life under extreme conditions. 2010;14(1):21-31. doi: 10.1007/s00792-009-0284-9. PubMed PMID: 19787415.

91.	Marks AB, Fu H, Aladjem MI. Regulation of Replication Origins. Adv Exp Med Biol. 2017;1042:43-59. Epub 2018/01/23. doi: 10.1007/978-981-10-6955-0_2. PubMed PMID: 29357052.

92.	Bleichert F, Botchan MR, Berger JM. Mechanisms for initiating cellular DNA replication. Science. 2017;355(6327):eaah6317. doi: 10.1126/science.aah6317. PubMed PMID: 28209641.

93.	Gambus A, Khoudoli GA, Jones RC, Blow JJ. MCM2-7 form double hexamers at licensed origins in Xenopus egg extract. The Journal of biological chemistry. 2011;286(13):11855-64. doi: 10.1074/jbc.M110.199521. PubMed PMID: 21282109; PubMed Central PMCID: PMC3064236.

94.	Remus D, Beuron F, Tolun G, Griffith JD, Morris EP, Diffley JF. Concerted loading of Mcm2-7 double hexamers around DNA during DNA replication origin licensing. Cell. 2009;139(4):719-30. doi: 10.1016/j.cell.2009.10.015. PubMed PMID: 19896182; PubMed Central PMCID: PMC2804858.

95.	Evrin C, Clarke P, Zech J, Lurz R, Sun J, Uhle S, et al. A double-hexameric MCM2-7 complex is loaded onto origin DNA during licensing of eukaryotic DNA replication. Proceedings of the National Academy of Sciences of the United States of America. 2009;106(48):20240-5. doi: 10.1073/pnas.0911500106. PubMed PMID: 19910535; PubMed Central PMCID: PMC2787165.

96.	Ge XQ, Jackson DA, Blow JJ. Dormant origins licensed by excess Mcm2-7 are required for human cells to survive replicative stress. Genes &amp; development. 2007;21(24):3331-41. Epub 2007/12/15. doi: 10.1101/gad.457807. PubMed PMID: 18079179; PubMed Central PMCID: PMCPMC2113033.

97.	Ibarra A, Schwob E, Mendez J. Excess MCM proteins protect human cells from replicative stress by licensing backup origins of replication. Proceedings of the National Academy of Sciences of the United States of America. 2008;105(26):8956-61. Epub 2008/06/27. doi: 10.1073/pnas.0803978105. PubMed PMID: 18579778; PubMed Central PMCID: PMCPMC2449346.

98.	Stinchcomb DT, Struhl K, Davis RW. Isolation and characterisation of a yeast chromosomal replicator. Nature. 1979;282(5734):39-43. PubMed PMID: 388229.

99.	Huberman JA, Spotila LD, Nawotka KA, el-Assouli SM, Davis LR. The in vivo replication origin of the yeast 2 microns plasmid. Cell. 1987;51(3):473-81. Epub 1987/11/06. PubMed PMID: 3311385.

100.	Brewer BJ, Fangman WL. The localization of replication origins on ARS plasmids in S. cerevisiae. Cell. 1987;51(3):463-71. Epub 1987/11/06. PubMed PMID: 2822257.

101.	Marahrens Y, Stillman B. A yeast chromosomal origin of DNA replication defined by multiple functional elements. Science. 1992;255(5046):817-23. Epub 1992/02/14. PubMed PMID: 1536007.

102.	Rao H, Marahrens Y, Stillman B. Functional conservation of multiple elements in yeast chromosomal replicators. Molecular and cellular biology. 1994;14(11):7643-51. Epub 1994/11/01. PubMed PMID: 7935478; PubMed Central PMCID: PMCPMC359300.

103.	Broach JR, Li YY, Feldman J, Jayaram M, Abraham J, Nasmyth KA, et al. Localization and sequence analysis of yeast origins of DNA replication. Cold Spring Harbor symposia on quantitative biology. 1983;47 Pt 2:1165-73. PubMed PMID: 6345070.

104.	Celniker SE, Sweder K, Srienc F, Bailey JE, Campbell JL. Deletion mutations affecting autonomously replicating sequence ARS1 of Saccharomyces cerevisiae. Molecular and cellular biology. 1984;4(11):2455-66. PubMed PMID: 6392851; PubMed Central PMCID: PMC369077.

105.	Rao H, Stillman B. The origin recognition complex interacts with a bipartite DNA binding site within yeast replicators. Proceedings of the National Academy of Sciences of the United States of America. 1995;92(6):2224-8. Epub 1995/03/14. PubMed PMID: 7892251; PubMed Central PMCID: PMCPMC42456.

106.	Rowley A, Cocker JH, Harwood J, Diffley JF. Initiation complex assembly at budding yeast replication origins begins with the recognition of a bipartite sequence by limiting amounts of the initiator, ORC. The EMBO journal. 1995;14(11):2631-41. Epub 1995/06/01. PubMed PMID: 7781615; PubMed Central PMCID: PMCPMC398377.

107.	Bell SP, Stillman B. ATP-dependent recognition of eukaryotic origins of DNA replication by a multiprotein complex. Nature. 1992;357(6374):128-34. doi: 10.1038/357128a0. PubMed PMID: 1579162.

108.	Li N, Lam WH, Zhai Y, Cheng J, Cheng E, Zhao Y, et al. Structure of the origin recognition complex bound to DNA replication origin. Nature. 2018;559(7713):217-22. Epub 2018/07/06. doi: 10.1038/s41586-018-0293-x. PubMed PMID: 29973722.

109.	Bleichert F, Botchan MR, Berger JM. Crystal structure of the eukaryotic origin recognition complex. Nature. 2015;519(7543):321-6. doi: 10.1038/nature14239. PubMed PMID: 25762138; PubMed Central PMCID: PMC4368505.

110.	Sun J, Evrin C, Samel SA, Fernandez-Cid A, Riera A, Kawakami H, et al. Cryo-EM structure of a helicase loading intermediate containing ORC-Cdc6-Cdt1-MCM2-7 bound to DNA. Nature structural &amp; molecular biology. 2013;20(8):944-51. doi: 10.1038/nsmb.2629. PubMed PMID: 23851460; PubMed Central PMCID: PMC3735830.

111.	Kawakami H, Ohashi E, Kanamoto S, Tsurimoto T, Katayama T. Specific binding of eukaryotic ORC to DNA replication origins depends on highly conserved basic residues. Scientific reports. 2015;5:14929. doi: 10.1038/srep14929. PubMed PMID: 26456755; PubMed Central PMCID: PMC4601075.

112.	Palzkill TG, Newlon CS. A yeast replication origin consists of multiple copies of a small conserved sequence. Cell. 1988;53(3):441-50. Epub 1988/05/06. PubMed PMID: 3284655.

113.	Wilmes GM, Bell SP. The B2 element of the Saccharomyces cerevisiae ARS1 origin of replication requires specific sequences to facilitate pre-RC formation. Proceedings of the National Academy of Sciences of the United States of America. 2002;99(1):101-6. doi: 10.1073/pnas.012578499. PubMed PMID: 11756674; PubMed Central PMCID: PMC117521.

114.	Coster G, Diffley JFX. Bidirectional eukaryotic DNA replication is established by quasi-symmetrical helicase loading. Science. 2017;357(6348):314-8. Epub 2017/07/22. doi: 10.1126/science.aan0063. PubMed PMID: 28729513.

115.	Zou L, Stillman B. Assembly of a complex containing Cdc45p, replication protein A, and Mcm2p at replication origins controlled by S-phase cyclin-dependent kinases and Cdc7p-Dbf4p kinase. Molecular and cellular biology. 2000;20(9):3086-96. Epub 2000/04/11. PubMed PMID: 10757793; PubMed Central PMCID: PMCPMC85601.

116.	Lipford JR, Bell SP. Nucleosomes positioned by ORC facilitate the initiation of DNA replication. Molecular cell. 2001;7(1):21-30. PubMed PMID: 11172708.

117.	Diffley JF, Cocker JH. Protein-DNA interactions at a yeast replication origin. Nature. 1992;357(6374):169-72. doi: 10.1038/357169a0. PubMed PMID: 1579168.

118.	Diffley JF, Stillman B. Purification of a yeast protein that binds to origins of DNA replication and a transcriptional silencer. Proceedings of the National Academy of Sciences of the United States of America. 1988;85(7):2120-4. Epub 1988/04/01. PubMed PMID: 3281162; PubMed Central PMCID: PMCPMC279940.

119.	Miotto B, Ji Z, Struhl K. Selectivity of ORC binding sites and the relation to replication timing, fragile sites, and deletions in cancers. Proceedings of the National Academy of Sciences of the United States of America. 2016;113(33):E4810-9. doi: 10.1073/pnas.1609060113. PubMed PMID: 27436900; PubMed Central PMCID: PMC4995967.

120.	MacAlpine HK, Gordan R, Powell SK, Hartemink AJ, MacAlpine DM. Drosophila ORC localizes to open chromatin and marks sites of cohesin complex loading. Genome research. 2010;20(2):201-11. doi: 10.1101/gr.097873.109. PubMed PMID: 19996087; PubMed Central PMCID: PMC2813476.

121.	Eaton ML, Prinz JA, MacAlpine HK, Tretyakov G, Kharchenko PV, MacAlpine DM. Chromatin signatures of the Drosophila replication program. Genome research. 2011;21(2):164-74. doi: 10.1101/gr.116038.110. PubMed PMID: 21177973; PubMed Central PMCID: PMC3032920.

122.	Dellino GI, Cittaro D, Piccioni R, Luzi L, Banfi S, Segalla S, et al. Genome-wide mapping of human DNA-replication origins: levels of transcription at ORC1 sites regulate origin selection and replication timing. Genome research. 2013;23(1):1-11. doi: 10.1101/gr.142331.112. PubMed PMID: 23187890; PubMed Central PMCID: PMC3530669.

123.	Cayrou C, Ballester B, Peiffer I, Fenouil R, Coulombe P, Andrau JC, et al. The chromatin environment shapes DNA replication origin organization and defines origin classes. Genome research. 2015;25(12):1873-85. doi: 10.1101/gr.192799.115. PubMed PMID: 26560631; PubMed Central PMCID: PMC4665008.

124.	Cayrou C, Coulombe P, Vigneron A, Stanojcic S, Ganier O, Peiffer I, et al. Genome-scale analysis of metazoan replication origins reveals their organization in specific but flexible sites defined by conserved features. Genome research. 2011;21(9):1438-49. doi: 10.1101/gr.121830.111. PubMed PMID: 21750104; PubMed Central PMCID: PMC3166829.

125.	Lubelsky Y, Sasaki T, Kuipers MA, Lucas I, Le Beau MM, Carignon S, et al. Pre-replication complex proteins assemble at regions of low nucleosome occupancy within the Chinese hamster dihydrofolate reductase initiation zone. Nucleic acids research. 2011;39(8):3141-55. Epub 2010/12/15. doi: 10.1093/nar/gkq1276. PubMed PMID: 21148149; PubMed Central PMCID: PMCPMC3082903.

126.	Hayashi M, Katou Y, Itoh T, Tazumi A, Yamada Y, Takahashi T, et al. Genome-wide localization of pre-RC sites and identification of replication origins in fission yeast. The EMBO journal. 2007;26(5):1327-39. Epub 2007/02/17. doi: 10.1038/sj.emboj.7601585. PubMed PMID: 17304213; PubMed Central PMCID: PMCPMC1817633.

127.	Martin MM, Ryan M, Kim R, Zakas AL, Fu H, Lin CM, et al. Genome-wide depletion of replication initiation events in highly transcribed regions. Genome research. 2011;21(11):1822-32. Epub 2011/08/05. doi: 10.1101/gr.124644.111. PubMed PMID: 21813623; PubMed Central PMCID: PMCPMC3205567.

128.	Pourkarimi E, Bellush JM, Whitehouse I. Spatiotemporal coupling and decoupling of gene transcription with DNA replication origins during embryogenesis in C. elegans. eLife. 2016;5. doi: 10.7554/eLife.21728. PubMed PMID: 28009254; PubMed Central PMCID: PMCPMC5222557.

129.	Rodriguez-Martinez M, Pinzon N, Ghommidh C, Beyne E, Seitz H, Cayrou C, et al. The gastrula transition reorganizes replication-origin selection in Caenorhabditis elegans. Nature structural &amp; molecular biology. 2017;24(3):290-+. doi: 10.1038/nsmb.3363. PubMed PMID: WOS:000395826000013.

130.	Besnard E, Babled A, Lapasset L, Milhavet O, Parrinello H, Dantec C, et al. Unraveling cell type-specific and reprogrammable human replication origin signatures associated with G-quadruplex consensus motifs. Nature structural &amp; molecular biology. 2012;19(8):837-44. doi: 10.1038/nsmb.2339. PubMed PMID: 22751019.

131.	Chuang RY, Kelly TJ. The fission yeast homologue of Orc4p binds to replication origin DNA via multiple AT-hooks. Proceedings of the National Academy of Sciences of the United States of America. 1999;96(6):2656-61. PubMed PMID: 10077566; PubMed Central PMCID: PMC15824.

132.	Balasov M, Huijbregts RP, Chesnokov I. Role of the Orc6 protein in origin recognition complex-dependent DNA binding and replication in Drosophila melanogaster. Molecular and cellular biology. 2007;27(8):3143-53. doi: 10.1128/MCB.02382-06. PubMed PMID: 17283052; PubMed Central PMCID: PMC1899928.

133.	Kuo AJ, Song J, Cheung P, Ishibe-Murakami S, Yamazoe S, Chen JK, et al. The BAH domain of ORC1 links H4K20me2 to DNA replication licensing and Meier-Gorlin syndrome. Nature. 2012;484(7392):115-9. doi: 10.1038/nature10956. PubMed PMID: 22398447; PubMed Central PMCID: PMC3321094.

134.	Tardat M, Brustel J, Kirsh O, Lefevbre C, Callanan M, Sardet C, et al. The histone H4 Lys 20 methyltransferase PR-Set7 regulates replication origins in mammalian cells. Nature cell biology. 2010;12(11):1086-93. doi: 10.1038/ncb2113. PubMed PMID: 20953199.

135.	Beck DB, Burton A, Oda H, Ziegler-Birling C, Torres-Padilla ME, Reinberg D. The role of PR-Set7 in replication licensing depends on Suv4-20h. Genes &amp; development. 2012;26(23):2580-9. doi: 10.1101/gad.195636.112. PubMed PMID: 23152447; PubMed Central PMCID: PMC3521623.

136.	Brustel J, Kirstein N, Izard F, Grimaud C, Prorok P, Cayrou C, et al. Histone H4K20 tri-methylation at late-firing origins ensures timely heterochromatin replication. The EMBO journal. 2017;36(18):2726-41. Epub 2017/08/06. doi: 10.15252/embj.201796541. PubMed PMID: 
28778956; PubMed Central PMCID: PMCPMC5599798.

137.	Shoaib M, Walter D, Gillespie PJ, Izard F, Fahrenkrog B, Lleres D, et al. Histone H4K20 methylation mediated chromatin compaction threshold ensures genome integrity by limiting DNA replication licensing. Nature communications. 2018;9(1):3704. Epub 2018/09/14. doi: 10.1038/s41467-018-06066-8. PubMed PMID: 30209253; PubMed Central PMCID: PMCPMC6135857.

138.	Shen Z, Chakraborty A, Jain A, Giri S, Ha T, Prasanth KV, et al. Dynamic association of ORCA with prereplicative complex components regulates DNA replication initiation. Molecular and cellular biology. 2012;32(15):3107-20. doi: 10.1128/MCB.00362-12. PubMed PMID: 22645314; PubMed Central PMCID: PMC3434513.

139.	Wang Y, Khan A, Marks AB, Smith OK, Giri S, Lin YC, et al. Temporal association of ORCA/LRWD1 to late-firing origins during G1 dictates heterochromatin replication and organization. Nucleic acids research. 2017;45(5):2490-502. doi: 10.1093/nar/gkw1211. PubMed PMID: 27924004.

140.	Bartke T, Vermeulen M, Xhemalce B, Robson SC, Mann M, Kouzarides T. Nucleosome-interacting proteins regulated by DNA and histone methylation. Cell. 2010;143(3):470-84. doi: 10.1016/j.cell.2010.10.012. PubMed PMID: 21029866; PubMed Central PMCID: PMC3640253.

141.	Vermeulen M, Eberl HC, Matarese F, Marks H, Denissov S, Butter F, et al. Quantitative interaction proteomics and genome-wide profiling of epigenetic histone marks and their readers. Cell. 2010;142(6):967-80. doi: 10.1016/j.cell.2010.08.020. PubMed PMID: 20850016.

142.	Hein MY, Hubner NC, Poser I, Cox J, Nagaraj N, Toyoda Y, et al. A human interactome in three quantitative dimensions organized by stoichiometries and abundances. Cell. 2015;163(3):712-23. doi: 10.1016/j.cell.2015.09.053. PubMed PMID: 26496610.

143.	Thomae AW, Pich D, Brocher J, Spindler MP, Berens C, Hock R, et al. Interaction between HMGA1a and the origin recognition complex creates site-specific replication origins. Proceedings of the National Academy of Sciences of the United States of America. 2008;105(5):1692-7. doi: 10.1073/pnas.0707260105. PubMed PMID: 18234858; PubMed Central PMCID: PMC2234206.

144.	Zhang Y, Huang L, Fu H, Smith OK, Lin CM, Utani K, et al. A replicator-specific binding protein essential for site-specific initiation of DNA replication in mammalian cells. Nature communications. 2016;7:11748. Epub 2016/06/09. doi: 10.1038/ncomms11748. PubMed PMID: 27272143; PubMed Central PMCID: PMCPMC4899857.

145.	Bleichert F, Leitner A, Aebersold R, Botchan MR, Berger JM. Conformational control and DNA-binding mechanism of the metazoan origin recognition complex. Proceedings of the National Academy of Sciences of the United States of America. 2018;115(26):E5906-E15. Epub 2018/06/15. doi: 10.1073/pnas.1806315115. PubMed PMID: 29899147; PubMed Central PMCID: PMCPMC6042147.

146.	Clarey MG, Botchan M, Nogales E. Single particle EM studies of the Drosophila melanogaster origin recognition complex and evidence for DNA wrapping. Journal of structural biology. 2008;164(3):241-9. doi: 10.1016/j.jsb.2008.08.006. PubMed PMID: 18824234; PubMed Central PMCID: PMC2640233.

147.	Lee DG, Bell SP. Architecture of the yeast origin recognition complex bound to origins of DNA replication. Molecular and cellular biology. 1997;17(12):7159-68. PubMed PMID: 9372948; PubMed Central PMCID: PMC232573.

148.	Riera A, Barbon M, Noguchi Y, Reuter LM, Schneider S, Speck C. From structure to mechanism-understanding initiation of DNA replication. Genes &amp; development. 2017;31(11):1073-88. Epub 2017/07/19. doi: 10.1101/gad.298232.117. PubMed PMID: 28717046; PubMed Central PMCID: PMCPMC5538431.

149.	Tognetti S, Riera A, Speck C. Switch on the engine: how the eukaryotic replicative helicase MCM2-7 becomes activated. Chromosoma. 2015;124(1):13-26. Epub 2014/10/14. doi: 10.1007/s00412-014-0489-2. PubMed PMID: 25308420.

150.	Parker MW, Botchan MR, Berger JM. Mechanisms and regulation of DNA replication initiation in eukaryotes. Crit Rev Biochem Mol Biol. 2017;52(2):107-44. Epub 2017/01/18. doi: 10.1080/10409238.2016.1274717. PubMed PMID: 28094588; PubMed Central PMCID: PMCPMC5545932.

151.	Berbenetz NM, Nislow C, Brown GW. Diversity of eukaryotic DNA replication origins revealed by genome-wide analysis of chromatin structure. PLoS genetics. 2010;6(9):e1001092. doi: 10.1371/journal.pgen.1001092. PubMed PMID: 20824081; PubMed Central PMCID: PMC2932696.

152.	Eaton ML, Galani K, Kang S, Bell SP, MacAlpine DM. Conserved nucleosome positioning defines replication origins. Genes &amp; development. 2010;24(8):748-53. doi: 10.1101/gad.1913210. PubMed PMID: 20351051; PubMed Central PMCID: PMC2854390.

153.	Azmi IF, Watanabe S, Maloney MF, Kang S, Belsky JA, MacAlpine DM, et al. Nucleosomes influence multiple steps during replication initiation. eLife. 2017;6. Epub 2017/03/23. doi: 10.7554/eLife.22512. PubMed PMID: 28322723; PubMed Central PMCID: PMCPMC5400510.

154.	Miotto B, Struhl K. HBO1 histone acetylase activity is essential for DNA replication licensing and inhibited by Geminin. Molecular cell. 2010;37(1):57-66. doi: 10.1016/j.molcel.2009.12.012. PubMed PMID: 20129055; PubMed Central PMCID: PMC2818871.

155.	Liu J, Zimmer K, Rusch DB, Paranjape N, Podicheti R, Tang H, et al. DNA sequence templates adjacent nucleosome and ORC sites at gene amplification origins in Drosophila. Nucleic acids research. 2015. doi: 10.1093/nar/gkv766. PubMed PMID: 26227968.

156.	Zhao PA, Rivera-Mulia JC, Gilbert DM. Replication Domains: Genome Compartmentalization into Functional Replication Units. Adv Exp Med Biol. 2017;1042:229-57. Epub 2018/01/23. doi: 10.1007/978-981-10-6955-0_11. PubMed PMID: 29357061.

157.	Sugimoto N, Fujita M. Molecular Mechanism for Chromatin Regulation During MCM Loading in Mammalian Cells. Adv Exp Med Biol. 2017;1042:61-78. Epub 2018/01/23. doi: 10.1007/978-981-10-6955-0_3. PubMed PMID: 29357053.

158.	MacAlpine DM, Almouzni G. Chromatin and DNA replication. Cold Spring Harbor perspectives in biology. 2013;5(8):a010207. Epub 2013/06/12. doi: 10.1101/cshperspect.a010207. PubMed PMID: 23751185; PubMed Central PMCID: PMCPMC3721285.

159.	Cadoret JC, Meisch F, Hassan-Zadeh V, Luyten I, Guillet C, Duret L, et al. Genome-wide studies highlight indirect links between human replication origins and gene regulation. Proceedings of the National Academy of Sciences of the United States of America. 2008;105(41):15837-42. Epub 2008/10/08. doi: 10.1073/pnas.0805208105. PubMed PMID: 18838675; PubMed Central PMCID: PMCPMC2572913.

160.	Letessier A, Millot GA, Koundrioukoff S, Lachages AM, Vogt N, Hansen RS, et al. Cell-type-specific replication initiation programs set fragility of the FRA3B fragile site. Nature. 2011;470(7332):120-3. Epub 2011/01/25. doi: 10.1038/nature09745. PubMed PMID: 21258320.

161.	Smith OK, Kim R, Fu H, Martin MM, Lin CM, Utani K, et al. Distinct epigenetic features of differentiation-regulated replication origins. Epigenetics &amp; chromatin. 2016;9:18. Epub 2016/05/12. doi: 10.1186/s13072-016-0067-3. PubMed PMID: 27168766; PubMed Central PMCID: PMCPMC4862150.

162.	Sher N, Bell GW, Li S, Nordman J, Eng T, Eaton ML, et al. Developmental control of gene copy number by repression of replication initiation and fork progression. Genome research. 2012;22(1):64-75. Epub 2011/11/18. doi: 10.1101/gr.126003.111. PubMed PMID: 22090375; PubMed Central PMCID: PMCPMC3246207.

163.	Comoglio F, Schlumpf T, Schmid V, Rohs R, Beisel C, Paro R. High-resolution profiling of Drosophila replication start sites reveals a DNA shape and chromatin signature of metazoan origins. Cell reports. 2015;11(5):821-34. doi: 10.1016/j.celrep.2015.03.070. PubMed PMID: 25921534.

164.	Calvi BR, Lilly MA, Spradling AC. Cell cycle control of chorion gene amplification. Genes &amp; development. 1998;12(5):734-44. Epub 1998/04/16. PubMed PMID: 9499407; PubMed Central PMCID: PMCPMC316579.

165.	Mosig G. Recombination and recombination-dependent DNA replication in bacteriophage T4. Annu Rev Genet. 1998;32:379-413. Epub 1999/02/03. doi: 10.1146/annurev.genet.32.1.379. PubMed PMID: 9928485.

166.	Burki F. The eukaryotic tree of life from a global phylogenomic perspective. Cold Spring Harbor perspectives in biology. 2014;6(5):a016147. Epub 2014/05/03. doi: 10.1101/cshperspect.a016147. PubMed PMID: 24789819; PubMed Central PMCID: PMCPMC3996474.

167.	Lee PH, Meng X, Kapler GM. Developmental regulation of the Tetrahymena thermophila origin recognition complex. PLoS genetics. 2015;11(1):e1004875. Epub 2015/01/09. doi: 10.1371/journal.pgen.1004875. PubMed PMID: 25569357; PubMed Central PMCID: PMCPMC4287346.

168.	Mohammad MM, Donti TR, Sebastian Yakisich J, Smith AG, Kapler GM. Tetrahymena ORC contains a ribosomal RNA fragment that participates in rDNA origin recognition. The EMBO journal. 2007;26(24):5048-60. Epub 2007/11/17. doi: 10.1038/sj.emboj.7601919. PubMed PMID: 18007594; PubMed Central PMCID: PMCPMC2140106.

169.	Donti TR, Datta S, Sandoval PY, Kapler GM. Differential targeting of Tetrahymena ORC to ribosomal DNA and non-rDNA replication origins. The EMBO journal. 2009;28(3):223-33. Epub 2009/01/21. doi: 10.1038/emboj.2008.282. PubMed PMID: 19153611; PubMed Central PMCID: PMCPMC2637336.

170.	Marques CA, McCulloch R. Conservation and Variation in Strategies for DNA Replication of Kinetoplastid Nuclear Genomes. Curr Genomics. 2018;19(2):98-109. Epub 2018/03/02. doi: 10.2174/1389202918666170815144627. PubMed PMID: 29491738; PubMed Central PMCID: PMCPMC5814967.

171.	Marques CA, Tiengwe C, Lemgruber L, Damasceno JD, Scott A, Paape D, et al. Diverged composition and regulation of the Trypanosoma brucei origin recognition complex that mediates DNA replication initiation. Nucleic acids research. 2016;44(10):4763-84. doi: 10.1093/nar/gkw147. PubMed PMID: 26951375; PubMed Central PMCID: PMC4889932.

172.	Tiengwe C, Marcello L, Farr H, Gadelha C, Burchmore R, Barry JD, et al. Identification of ORC1/CDC6-interacting factors in Trypanosoma brucei reveals critical features of origin recognition complex architecture. PloS one. 2012;7(3):e32674. doi: 10.1371/journal.pone.0032674. PubMed PMID: 22412905; PubMed Central PMCID: PMC3297607.

173.	Marques CA, Dickens NJ, Paape D, Campbell SJ, McCulloch R. Genome-wide mapping reveals single-origin chromosome replication in Leishmania, a eukaryotic microbe. Genome biology. 2015;16:230. Epub 2015/10/21. doi: 10.1186/s13059-015-0788-9. PubMed PMID: 26481451; PubMed Central PMCID: PMCPMC4612428.

174.	Onishi M, Liou GG, Buchberger JR, Walz T, Moazed D. Role of the conserved Sir3-BAH domain in nucleosome binding and silent chromatin assembly. Molecular cell. 2007;28(6):1015-28. doi: 10.1016/j.molcel.2007.12.004. PubMed PMID: 18158899.


&lt;references/&gt;
[[Category:PLOS Genetics drafts]]</text>
      <sha1>qal3qum4mwesy7gui9jgu2yqb2fo898</sha1>
    </revision>
    <revision>
      <id>7189</id>
      <parentid>7188</parentid>
      <timestamp>2019-01-19T18:01:11Z</timestamp>
      <contributor>
        <username>Franziskableichert</username>
        <id>128</id>
      </contributor>
      <model>wikitext</model>
      <format>text/x-wiki</format>
      <text xml:space="preserve" bytes="76374">{{author
|first1       = Babatunde
|last1        = Ekundayo
|department1  = 
|institution1 = [[WP:Friedrich Miescher Institute for Biomedical Research|Friedrich Miescher Institute for Biomedical Research]]
|address1     = 4058 Basel, Switzerland
|username1    = 
|orcid1       = 

|first2       = Franziska
|last2        = Bleichert
|department2  = 
|institution2 = [[WP:Friedrich Miescher Institute for Biomedical Research|Friedrich Miescher Institute for Biomedical Research]]
|address2     = 4058 Basel, Switzerland
|username2    = User:franziskableichert
|orcid2       = 0000-0003-0014-770X
}}

== Abstract ==
In all kingdoms of life, DNA is used to encode hereditary information. Propagation of the genetic material between generations requires timely and accurate duplication of DNA by semiconservative replication prior to cell division to ensure each daughter cell receives the full complement of chromosomes. DNA synthesis of daughter strands starts at discrete sites, termed replication origins, and proceeds in a bidirectional manner until all genomic DNA is replicated. Despite the fundamental nature of these events, organisms have evolved surprisingly divergent strategies that control replication onset. Here, we discuss commonalities and differences in replication origin organization and recognition in the three domains of life. 

== Introduction ==
In the second half of the 19th century, Gregor Mendel’s pioneering work on the inheritance of traits in pea plants suggested that specific “factors” (today established as genes) are responsible for transferring organismal traits between generations.&lt;ref&gt;Mendel G (1865) '''Versuche ueber Pflanzenhybriden''' ''Verhandlungen des naturforschenden Vereines in Bruenn, Bd IV'' Abhandlungen:3-47&lt;/ref&gt; Although proteins were initially assumed to serve as the hereditary material, Avery, MacLeod and McCarty established a century later DNA, which had been discovered by Friedrich Miescher, as the carrier of genetic information.&lt;ref&gt;{{Cite pmid|9871359}}&lt;/ref&gt; These findings paved the way for research uncovering the chemical nature of DNA and the rules for encoding genetic information, and ultimately led to the proposal of the double-helical structure of DNA by Watson and Crick.&lt;ref name=#13168976&gt;{{Cite pmid|13168976}}&lt;/ref&gt; This three-dimensional model of DNA illuminated potential mechanisms by which the genetic information could be copied in a semiconservative manner prior to cell division, a hypothesis that was later experimentally supported by Meselson and Stahl using isotope incorporation to distinguish parental from newly synthesized DNA.&lt;ref name=#16590258&gt;{{Cite pmid|16590258}}&lt;/ref&gt;&lt;ref name=#13635537&gt;{{Cite pmid|13635537}}&lt;/ref&gt; The subsequent isolation of DNA polymerases, the enzymes that catalyze the synthesis of new DNA strands, by Kornberg and colleagues pioneered the identification of many different components of the biological DNA replication machinery, first in the bacterial model organism E. coli, but later also in eukaryotic life forms.&lt;ref name=#13563462&gt;{{Cite pmid|13563462}}&lt;/ref&gt; 

A key prerequisite for DNA replication is that it must occur with extremely high fidelity and efficiency exactly once per cell cycle to prevent the accumulation of genetic alterations with potentially deleterious consequences for cell survival and organismal viability.&lt;ref&gt;{{Cite pmid|23818497}}&lt;/ref&gt; Incomplete, erroneous, or untimely DNA replication events can give rise to mutations, chromosomal polyploidy or aneuploidy, and gene copy number variations, each of which in turn can lead to various diseases, including cancer.&lt;ref name=#25238783&gt;{{Cite pmid|25238783}}&lt;/ref&gt;&lt;ref&gt;{{Cite pmid|23335075}}&lt;/ref&gt; To ensure complete and accurate duplication of the entire genome and the correct flow of genetic information to progeny cells, all DNA replication events are not only tightly regulated with cell cycle cues but are also coordinated with other cellular events such as transcription and DNA repair.&lt;ref name=#23838438&gt;{{Cite pmid|23838438}}&lt;/ref&gt;&lt;ref name=#17630848&gt;{{Cite pmid|17630848}}&lt;/ref&gt;&lt;ref name=#27435505&gt;{{Cite pmid|27435505}}&lt;/ref&gt;&lt;ref name=#19736523&gt;{{Cite pmid|19736523}}&lt;/ref&gt; 

DNA replication is divided into different stages ('''Figure 1'''). During initiation, the replication machineries – termed replisomes – are assembled on DNA in a bidirectional fashion. These assembly loci constitute the start sites of DNA replication or replication origins. In the elongation phase, replisomes travel in opposite directions with the replication forks, unwinding the DNA helix and synthesizing new complementary daughter DNA strands using both parental strands as templates. Once replication is complete, specific termination events lead to the disassembly of replisomes. As long as the entire genome is duplicated before cell division, one might assume that the location of replication start sites does not matter; yet, it has been shown that many organisms use preferred genomic regions as origins.&lt;ref name=#23838439&gt;{{Cite pmid|23838439}}&lt;/ref&gt;&lt;ref name=#25860614&gt;{{Cite pmid|25860614}}&lt;/ref&gt; The necessity to regulate origin location likely arises from the need to coordinate DNA replication with other processes that act on the shared chromatin template to avoid DNA strand breaks and DNA damage.&lt;ref name=#25238783/&gt;&lt;ref name=#27435505/&gt;&lt;ref name=#19736523/&gt;


== The Replicon Model ==
More than five decades ago, Jacob, Brenner, and Cuzin proposed the replicon hypothesis to explain the regulation of chromosomal DNA synthesis in ''E. coli''.&lt;ref&gt;Jacob F, Brenner S &amp; Cuzin F (1963) '''On the regulation of DNA replication in bacteria''' ''Cold Spring Harbor Symp Quant Biol'' 28:329-48&lt;/ref&gt; The model postulates that a diffusible, trans-acting factor, a so-called initiator, interacts with a cis-acting DNA element, the replicator, to promote replication onset at a nearby origin ('''Figure 1A, i'''). Once bound to replicators, initiators (often with the help of co-loader proteins) deposit replicative helicases onto DNA, which subsequently drive the recruitment of additional replisome components and the assembly of the entire replication machinery ('''Figure 1A, ii'''). The replicator thereby specifies the location of replication initiation events, and the chromosome region that is replicated from a single origin or initiation event is defined as the replicon. 

The concept of the replicator as a genetic entity has proven very useful in the quest to identify replicator DNA sequences and initiator proteins in prokaryotes, and to some extent also in eukaryotes, although the organization and complexity of replicators differ considerably between the domains of life [for reviews, see &lt;ref name=#15459665&gt;{{Cite pmid|15459665}}&lt;/ref&gt;&lt;ref name=#15229645&gt;{{Cite pmid|15229645}}&lt;/ref&gt;]. While bacterial genomes typically contain a single replicator that is specified by consensus DNA sequence elements and that controls replication of the entire chromosome ('''Figure 1A'''), most eukaryotic replicators – with the exception of budding yeast – are not defined at the level of DNA sequence; instead, they appear to be specified combinatorially by local DNA structural and chromatin cues.&lt;ref name=#14765124&gt;{{Cite pmid|14765124}}&lt;/ref&gt;&lt;ref name=#12897055&gt;{{Cite pmid|12897055}}&lt;/ref&gt;&lt;ref name=#20932478&gt;{{Cite pmid|20932478}}&lt;/ref&gt;&lt;ref name=#21364325&gt;{{Cite pmid|21364325}}&lt;/ref&gt;&lt;ref name=#27867195&gt;{{Cite pmid|27867195}}&lt;/ref&gt;&lt;ref name=#25999062&gt;{{Cite pmid|25999062}}&lt;/ref&gt;&lt;ref name=#27542827&gt;{{Cite pmid|27542827}}&lt;/ref&gt;&lt;ref name=#22373526&gt;{{Cite pmid|22373526}}&lt;/ref&gt;&lt;ref name=#25972891&gt;{{Cite pmid|25972891}}&lt;/ref&gt;&lt;ref name=#30018425&gt;{{Cite pmid|30018425}}&lt;/ref&gt; Eukaryotic chromosomes are also much larger than their bacterial counterparts, raising the need for initiating DNA synthesis from many origins simultaneously to ensure timely replication of the entire genome ('''Figure 1B'''). Additionally, many more replicative helicases are loaded than activated to initiate replication in a given cell cycle ('''Figure 1B'''). The context-driven definition of replicators and selection of origins suggests a relaxed replicon model in eukaryotic systems that allows for flexibility in the DNA replication program.&lt;ref name=#15459665/&gt; Although replicators and origins can be spaced physically apart on chromosomes, they often co-localize or are located in close proximity; for simplicity, we will thus refer to both elements as ‘origins’ throughout this review.


== Bacterial Replication Origins ==
Most bacterial chromosomes are circular and contain a single origin of chromosomal replication (oriC). Bacterial oriC regions are surprisingly diverse in size (ranging from 250 bp to 2 kbp), sequence, and organization;&lt;ref name=#15258248&gt;{{Cite pmid|15258248}}&lt;/ref&gt;&lt;ref name=#23093601&gt;{{Cite pmid|23093601}}&lt;/ref&gt; nonetheless, their ability to drive replication onset typically depends on sequence-specific readout of consensus DNA elements by the bacterial initiator, a protein called DnaA.&lt;ref name=#6091903&gt;{{Cite pmid|6091903}}&lt;/ref&gt;&lt;ref name=#6310593&gt;{{Cite pmid|6310593}}&lt;/ref&gt;&lt;ref name=#9611803&gt;{{Cite pmid|9611803}}&lt;/ref&gt;&lt;ref name=#21620858&gt;{{Cite pmid|21620858}}&lt;/ref&gt; Origins in bacteria are either continuous or bipartite and contain three functional elements that control origin activity: conserved DNA repeats that are specifically recognized by DnaA (called DnaA-boxes), an AT-rich DNA unwinding element (DUE), and binding sites for proteins that help regulate replication initiation ('''Figure 2A''') [for reviews, see &lt;ref name=#23838439/&gt;  14, 35, 36]. Interactions of DnaA both with the double-stranded (ds) DnaA-box regions and with single-stranded DNA (ssDNA) in the DUE are important for origin activation and are mediated by different domains in the initiator protein: a helix-turn-helix (HTH) DNA binding element and an ATPases associated with various cellular activities (AAA+) domain, respectively ('''Figure 2B''').&lt;ref name=#10572294&gt;{{Cite pmid|10572294}}&lt;/ref&gt;&lt;ref name=#9417934&gt;{{Cite pmid|9417934}}&lt;/ref&gt;&lt;ref name=#11250912&gt;{{Cite pmid|11250912}}&lt;/ref&gt;&lt;ref name=#12682358&gt;{{Cite pmid|12682358}}&lt;/ref&gt;&lt;ref name=#21964332&gt;{{Cite pmid|21964332}}&lt;/ref&gt;&lt;ref name=#12234917&gt;{{Cite pmid|12234917}}&lt;/ref&gt;&lt;ref name=#15037234&gt;{{Cite pmid|15037234}}&lt;/ref&gt;&lt;ref name=#9287298&gt;{{Cite pmid|9287298}}&lt;/ref&gt; While the sequence, number, and arrangement of origin-associated DnaA-boxes vary throughout the bacterial kingdom, their specific positioning and spacing in a given species are critical for oriC function and for productive initiation complex formation.&lt;ref name=#15258248/&gt;&lt;ref name=#23093601/&gt;&lt;ref name=#2843291&gt;{{Cite pmid|2843291}}&lt;/ref&gt;&lt;ref name=#21895796&gt;{{Cite pmid|21895796}}&lt;/ref&gt;&lt;ref name=#15790315&gt;{{Cite pmid|15790315}}&lt;/ref&gt; 

Among bacteria, E. coli has proven to be a particular powerful model system to study the organization, recognition, and activation mechanism of replication origins. E. coli oriC comprises an approximately ~260 bp region containing four different types of initiator binding elements that differ in their affinities for DnaA and their dependency on the co-factor ATP ('''Figure 2A'''). DnaA-boxes R1-R5 constitute high-affinity sites that are bound by the HTH domain of DnaA irrespective of the nucleotide-binding state of the initiator [31, 48-51]. By contrast, the I- and -sites, which are interspersed between the R-sites, are low-affinity DnaA-boxes and associate with ATP-bound DnaA [52-54]. Binding of the HTH domains to the high- and low-affinity DnaA recognition elements promotes ATP-dependent higher-order oligomerization of DnaA’s AAA+ modules into a right-handed filament that wraps duplex DNA around its outer surface, thereby generating superhelical torsion that facilitates melting of the adjacent AT-rich DUE ('''Figure 2C''') [37, 55-58]. DNA strand separation is additionally aided by direct interactions of DnaA’s AAA+ ATPase domains with triplet repeat regions, so-called DnaA-trios, in the proximal DUE region [59]. The engagement of single-stranded trinucleotides segments by the initiator filament stretches DNA and stabilizes the initiation bubble by preventing reannealing [41]. The DnaA-trio origin element is conserved in many bacterial species, indicating it is a key element for origin function [59]. The melted DUE is an entry site for the E. coli replicative helicase DnaB, which is deposited onto each of the single DNA strands by its loader protein DnaC .

Although the different DNA binding activities of DnaA have been extensively studied biochemically and various apo-, ssDNA-, or dsDNA-bound structures have been determined [40-42, 57], the exact architecture of the higher-order DnaA-oriC initiation assembly remains unclear. Two models have been proposed to explain the organization of essential origin elements and DnaA-mediated oriC melting. The two-state model assumes a continuous DnaA filament that switches from a dsDNA binding mode (the organizing complex) to an ssDNA binding mode in the DUE (the melting complex) ('''Figure 2C, left panel''') [57, 60]. By contrast, in the loop-back model, the DNA is sharply bent in oriC and folds back onto the initiator filament so that DnaA protomers simultaneously engage double- and single-stranded DNA regions ('''Figure 2C, right panel''') [61]. Elucidating how exactly oriC DNA is organized by DnaA remains thus an important task for future studies. Insights into initiation complex architecture will help explain not only how origin DNA is melted, but also how a replicative helicase is loaded onto each of the exposed single DNA strands in the unwound DUE, and how these events are aided by interactions of the helicase with the initiator and specific loader proteins. 


== Archaeal Replication Origins ==
Archaeal replication origins share some but not all of the organizational features of bacterial oriC. Unlike bacteria, archaea often initiate replication from multiple origins per chromosome (one to four have been reported) [30, 62-70]; yet, archaeal origins also bear specialized sequence regions that control origin function [for recent reviews, see 71, 72, 73]. These elements include both DNA sequence-specific origin recognition boxes (ORBs or miniORBs) and an AT-rich DUE that is flanked by one or several ORB regions [68, 74]. ORB elements display a considerable degree of diversity in terms of their number, arrangement, and sequence, both among different archaeal species and among different origins within in a single species [63, 68, 75]. An additional degree of complexity is introduced by the initiator, Orc1/Cdc6 in archaea, which binds to ORB regions. Archaeal genomes typically encode multiple paralogs of Orc1/Cdc6 that vary substantially in their affinities for distinct ORB elements and that differentially contribute to origin activities [68, 76-78]. In Sulfolobus solfataricus, for example, three chromosomal origins have been mapped (oric1, oriC2, and oriC3; '''Figure 3A'''), and biochemical studies have revealed complex binding patterns of initiators at these sites ('''Figure 3B''') [68, 69, 79, 80]. The cognate initiator for oriC1 is Orc1-1, which associates with several ORBs at this origin [68, 77]. OriC2 and oriC3 are bound by both Orc1-1 and Orc1-3 [68, 77, 80]. Conversely, a third paralog, Orc1-2, footprints at all three origins but has been postulated to negatively regulate replication initiation [68, 80]. Additionally, the WhiP protein, an initiator unrelated to Orc1/Cdc6, has been shown to bind all origins as well and to drive origin activity of oriC3 in the closely related Sulfolobus islandicus [77, 79]. Because archaeal origins often contain several adjacent ORB elements, multiple Orc1/Cdc6 paralogs can be simultaneously recruited to an origin and oligomerize in some instances [78, 81]; however, in contrast to bacterial DnaA, formation of a higher-order initiator assembly does not appear to be a general prerequisite for origin function in the archaeal domain.
       
Structural studies have provided insights into how archaeal Orc1/Cdc6 recognizes ORB elements and remodels origin DNA [81, 82]. Orc1/Cdc6 paralogs are two-domain proteins and are composed of a AAA+ ATPase module fused to a C-terminal winged-helix fold ('''Figure 3C''') [83-85]. DNA-bound structures of Orc1/Cdc6 revealed that ORBs are bound by an Orc1/Cdc6 monomer despite the presence of inverted repeat sequences within ORB elements [81, 82]. Both the ATPase and winged-helix regions interact with the DNA duplex but contact the palindromic ORB repeat sequence asymmetrically, which orients Orc1/Cdc6 in a specific direction on the repeat [81, 82]. Interestingly, the DUE-flanking ORB or miniORB elements often have opposite polarities [63, 68, 78, 86, 87], which predicts that the AAA+ lid subdomains and the winged-helix domains of Orc1/Cdc6 are positioned on either side of the DUE in a manner where they face each other ('''Figure 3B, bottom panel''') [81, 82]. Since both regions of Orc1/Cdc6 associate with a minichromosome maintenance (MCM) replicative helicase [88], this specific arrangement of ORB elements and Orc1/Cdc6 is likely important for loading two MCM complexes symmetrically onto the DUE ('''Figure 3B''') [68]. Surprisingly, while the ORB DNA sequence determines the directionality of Orc1/Cdc6 binding, the initiator makes relatively few sequence-specific contacts with DNA [81, 82]. However, Orc1/Cdc6 severely underwinds and bends DNA, suggesting that it relies on a mix of both DNA sequence and context-dependent DNA structural features to recognize origins [81, 82, 89]. Notably, base pairing is maintained in the distorted DNA duplex upon Orc1/Cdc6 binding in the crystal structures [81, 82], whereas biochemical studies have yielded contradictory findings as to whether archaeal initiators can melt DNA similarly to bacterial DnaA [77, 78, 90]. Although the evolutionary kinship of archaeal and eukaryotic initiators and replicative helicases indicates that archaeal MCM is likely loaded onto duplex DNA (see next section), the temporal order of origin melting and helicase loading, as well as the mechanism for origin DNA melting, in archaeal systems remains therefore to be clearly established. Likewise, how exactly the MCM helicase is loaded onto DNA needs to be addressed in future studies.


== Eukaryotic Replication Origins ==
Origin organization, specification, and activation in eukaryotes are more complex than in bacterial or archaeal kingdoms and significantly deviate from the paradigm established for prokaryotic replication initiation. The large genome sizes of eukaryotic cells, which range from 12 Mbp in S. cerevisiae to 3 Gbp in humans, necessitates that DNA replication starts at several hundred (in budding yeast) to tens of thousands (in humans) origins to complete DNA replication of all chromosomes during each cell cycle [for recent reviews, see 24, 91]. With the exception of S. cerevisiae and related Saccharomycotina species, eukaryotic origins do not contain consensus DNA sequence elements but their location is influenced by contextual cues such as local DNA topology, DNA structural features, and chromatin environment [17, 23, 25]. Nonetheless, eukaryotic origin function still relies on a conserved initiator protein complex to load replicative helicases onto DNA during the late M and G1 phases of the cell cycle, a step known as origin licensing [92] ('''Figure 1B'''). In contrast to their bacterial counterparts, replicative helicases in eukaryotes are loaded onto origin DNA in an inactive form and only a subset of them (10-20% in mammalian cells) is activated during S phase in any given cell cycle, events that are referred to as origin firing ('''Figure 1B''') [93-95]. The location of active eukaryotic origins is therefore determined at two different levels, origin licensing to mark all potential origins, and origin firing to select a subset that permits assembly of the replication machinery and initiation of DNA synthesis. The extra licensed origins serve as backup and are activated only upon slowing or stalling of nearby replication forks, ensuring that DNA replication can be completed when cells encounter replication stress [96, 97]. Together, the excess of licensed origins and the tight cell cycle control of origin licensing and firing embody two important strategies to prevent under- and overreplication and to maintain the integrity of eukaryotic genomes.

Early studies in S. cerevisiae indicated that replication origins in eukaryotes might be recognized in a DNA-sequence-specific manner analogously to those in prokaryotes. In budding yeast, the search for genetic replicators lead to the identification of autonomously replicating sequences (ARS) that support efficient DNA replication initiation of extrachromosomal DNA [98-100]. These ARS regions are approximately 100-200 bp long and exhibit a multipartite organization, containing A, B1, B2, and sometimes B3 elements that together are essential for origin function ('''Figure 4''') [101, 102]. The A element encompasses the conserved 11 bp ARS consensus sequence (ACS) [103, 104], which, in conjunction with the B1 element, constitutes the primary binding site for the heterohexameric origin recognition complex (ORC), the eukaryotic replication initiator [105-108]. Within ORC, five subunits are predicated on conserved AAA+ ATPase and winged-helix folds and co-assemble into a pentameric ring that encircles DNA [108-110] ('''Figure 4'''). In budding yeast ORC, DNA binding elements in the ATPase and winged-helix domains, as well as adjacent basic patch regions in some of the ORC subunits, are positioned in the central pore of the ORC ring such that they aid the DNA-sequence-specific recognition of the ACS in an ATP-dependent manner [108, 111]. By contrast, the roles of the B2 and B3 elements are less clear. The B2 region largely conforms to the ACS sequence and has been suggested to function as a second ORC binding site under certain conditions, or as a binding site for the replicative helicase core [112-116]. Conversely, the B3 element recruits the transcription factor Abf1, albeit B3 is not found at all budding yeast origins and Abf1 binding does not appear to be strictly essential for origin function [101, 117, 118]. 

Origin recognition in eukaryotes other than S. cerevisiae or its close relatives does not conform to the sequence-specific read-out of conserved origin DNA elements. Pursuits to isolate specific chromosomal replicator sequences more generally in eukaryotic species, either genetically or by genome-wide mapping of initiator binding or replication start sites, have failed to identify clear consensus sequences at origins [119-130]. Thus, sequence-specific DNA-initiator interactions in budding yeast signify a specialized mode for origin recognition in this system rather than an archetypal mode for origin specification across the eukaryotic domain. Nonetheless, DNA replication does initiate at discrete sites that are not randomly distributed across eukaryotic genomes, arguing that alternative means determine the chromosomal location of origins in these systems. These mechanisms involve a complex interplay between DNA accessibility, nucleotide sequence skew, nucleosome positioning, epigenetic features, DNA topology and certain DNA structural features (e.g., G4 motifs) and vary both between different origins in an organism and among species [14, 15, 22, 23, 25]. Accordingly, ORC assemblies from various species have evolved specialized auxiliary domains that are thought to aid initiator targeting to chromosomal origins ('''Figure 4'''). For example, the Orc4 subunit in S. pombe ORC contains several AT-hooks that preferentially bind AT-rich DNA [131], while in metazoan ORC the TFIIB-like domain of Orc6 is thought to perform a similar function [132]. Metazoan Orc1 proteins also harbor a bromo-adjacent homology (BAH) domain that interacts with H4K20me2-nucleosomes [133]. Particularly in mammalian cells, H4K20 methylation has been reported to be required for efficient replication initiation [134-137]. In addition to direct recognition of specific DNA or epigenetic features, ORC also associates with several partner proteins that could aid initiator recruitment, including LRWD1, PHIP (or DCAF14), HMGA1a, among others ('''Figure 4''') [21, 138-144]. Interestingly, Drosophila ORC, like its budding yeast counterpart, bends DNA and negative supercoiling has been reported to enhance DNA binding of this complex, suggesting that DNA shape and malleability might influence the location of ORC binding sites across metazoan genomes [19, 108, 145-147]. A molecular understanding for how ORC’s DNA binding regions might support the read out of structural properties of the DNA duplex in metazoans rather than specific DNA sequence as in S. cerevisiae awaits high-resolution structural information of DNA-bound metazoan initiator assemblies. Likewise, whether and how different epigenetic factors contribute to initiator recruitment or may help establish a multifactorial “origin recognition code” in metazoan systems is poorly defined and is an important question that needs to be addressed in the future. 

Once recruited to origins, ORC and its co-factors Cdc6 and Cdt1 drive the deposition of the minichromosome maintenance 2-7 (Mcm2-7) complex onto DNA [for reviews see 92, 148]. Like the archaeal replicative helicase core, Mcm2-7 is loaded as a head-to-head double hexamer onto DNA to license origins [93-95] ('''Figure 1B'''). In S-phase, Dbf4-dependent kinase (DDK) and cyclin-dependent kinase (CDK) phosphorylate several Mcm2-7 subunits and additional initiation factors to promote the recruitment of the helicase co-activators Cdc45 and GINS, DNA melting, and ultimately bidirectional replisome assembly at a subset of the licensed origins ('''Figure 1B''') [149, 150]. In both yeast and metazoans, origins are free or depleted of nucleosomes, a property that is crucial for Mcm2-7 loading, indicating that chromatin state at origins regulates not only initiator recruitment but also helicase loading [125, 151-155]. A permissive chromatin environment is also important for origin activation and has been implicated in regulating both origin efficiency and the timing of origin firing. Euchromatic origins typically contain active chromatin marks, replicate early, and are more efficient than late-replicating, heterochromatic origins, which conversely are characterized by repressive marks [91, 153, 156]. Not surprisingly, several chromatin remodelers and chromatin-modifying enzymes have been found to associate with origins and certain initiation factors [157, 158], but how their activities impact different replication initiation events remains largely obscure and is an important topic for future studies.

Why have metazoan replication origins diverged from the DNA sequence-specific recognition paradigm that determines replication start sites in prokaryotes and budding yeast? Observations that metazoan origins often co-localize with promoter regions in Drosophila and mammalian cells and that replication-transcription conflicts due to collisions of the underlying molecular machineries can lead to DNA damage suggest that proper coordination of transcription and replication is important for maintaining genome stability [120, 122, 124, 127, 159]. Sequence-independent initiator binding to DNA allows for flexibility in specifying helicase loading sites and, together with the variability in activation efficiencies of licensed origins, may contribute to the co-regulation of the DNA replication and transcriptional programs during development and cell fate transitions. Indeed, cell-type specific and developmentally-regulated origins have been found in metazoans [121, 128, 129, 160-164]. However, a large degree of flexibility in origin choice also exists among different cells within a single population [124, 130, 161], albeit the molecular mechanisms that lead to the heterogeneity in origin usage remain ill-defined. Mapping origins in single cells in metazoan systems and correlating these initiation events with single-cell gene expression and chromatin status will be important to elucidate whether origin choice is purely stochastic or controlled in a defined manner.  


== Concluding Remarks ==
Although DNA replication is essential for genetic inheritance, defined, site-specific replication origins are technically not a requirement for genome duplication as long as all chromosomes are copied in their entirety to maintain gene copy numbers. Certain bacteriophages and viruses, for example, can initiate DNA replication by homologous recombination independent of dedicated origins [165]. Likewise, the archaeon Haloferax volcanii uses recombination-dependent initiation to duplicate its genome when its endogenous origins are deleted &lt;ref&gt;{{Cite pmid|PMC3843117}}&lt;/ref&gt;. Despite the ability to sustain viability under these exceptional circumstances, origin-dependent initiation is a common strategy universally adopted across different domains of life. The controlled assembly of the replication machinery at origins likely confers long-term advantage to cells by allowing tight cell cycle regulation and by maintaining a specific replication dynamics. The divergent origin specification modes between prokaryotes and budding yeast on one the one hand and metazoans on the other hand appear to reflect distinct needs to coordinate the spatiotemporal replication program with gene expression and cell differentiation programs to ensure not only genetic but also epigenetic inheritance and to preserve cell identity. Deciphering the underlying molecular mechanisms that modulate origin location, usage, and timing to define the replication program in metazoan systems represents an important major challenge in the field and will be essential to understand how dysregulation of these events are linked to human diseases. In addition, detailed studies of replication initiation have focused on a limited number of model systems. The extensively studied fungi and metazoa are both members of the opisthokont supergroup and exemplify only a small fraction of the evolutionary landscape in the eukaryotic domain [166]. Comparably few efforts have been directed at other eukaryotic model systems, such as kinetoplastids or tetrahymena [167-173]. Surprisingly, these studies have revealed interesting differences both in origin properties and in initiator composition compared to yeast and metazoans. Further exploration of replication initiation mechanisms across different branches of the eukaryotic domain will likely yield unexpected insight into the diversity and evolution of this fundamental biological process.


== References==
1.	Mendel G. Versuche ueber Pflanzenhybriden. Verhandlungen des naturforschenden Vereines in Bruenn, Bd IV. 1865;Abhandlungen:3-47.

2.	Avery OT, Macleod CM, McCarty M. Studies on the Chemical Nature of the Substance Inducing Transformation of Pneumococcal Types : Induction of Transformation by a Desoxyribonucleic Acid Fraction Isolated from Pneumococcus Type Iii. J Exp Med. 1944;79(2):137-58. Epub 1944/02/01. PubMed PMID: 19871359; PubMed Central PMCID: PMCPMC2135445.

3.	Watson JD, Crick FH. The structure of DNA. Cold Spring Harbor symposia on quantitative biology. 1953;18:123-31. Epub 1953/01/01. PubMed PMID: 13168976.

4.	Meselson M, Stahl FW. The Replication of DNA in Escherichia Coli. Proceedings of the National Academy of Sciences of the United States of America. 1958;44(7):671-82. Epub 1958/07/15. PubMed PMID: 16590258; PubMed Central PMCID: PMCPMC528642.

5.	Meselson M, Stahl FW. The replication of DNA. Cold Spring Harbor symposia on quantitative biology. 1958;23:9-12. Epub 1958/01/01. PubMed PMID: 13635537.

6.	Lehman IR, Bessman MJ, Simms ES, Kornberg A. Enzymatic synthesis of deoxyribonucleic acid. I. Preparation of substrates and partial purification of an enzyme from Escherichia coli. The Journal of biological chemistry. 1958;233(1):163-70. Epub 1958/07/01. PubMed PMID: 13563462.

7.	O'Donnell M, Langston L, Stillman B. Principles and concepts of DNA replication in bacteria, archaea, and eukarya. Cold Spring Harbor perspectives in biology. 2013;5(7):a010108. doi: 10.1101/cshperspect.a010108. PubMed PMID: 23818497; PubMed Central PMCID: PMC3685895.

8.	Barlow JH, Nussenzweig A. Replication initiation and genome instability: a crossroads for DNA and RNA synthesis. Cellular and molecular life sciences : CMLS. 2014;71(23):4545-59. doi: 10.1007/s00018-014-1721-1. PubMed PMID: 25238783.

9.	Abbas T, Keaton MA, Dutta A. Genomic instability in cancer. Cold Spring Harbor perspectives in biology. 2013;5(3):a012914. doi: 10.1101/cshperspect.a012914. PubMed PMID: 23335075; PubMed Central PMCID: PMC3578360.

10.	Siddiqui K, On KF, Diffley JF. Regulating DNA replication in eukarya. Cold Spring Harbor perspectives in biology. 2013;5(9):a012930. doi: 10.1101/cshperspect.a012930. PubMed PMID: 23838438.

11.	Sclafani RA, Holzen TM. Cell cycle regulation of DNA replication. Annu Rev Genet. 2007;41:237-80. Epub 2007/07/17. doi: 10.1146/annurev.genet.41.110306.130308. PubMed PMID: 17630848; PubMed Central PMCID: PMCPMC2292467.

12.	Garcia-Muse T, Aguilera A. Transcription-replication conflicts: how they occur and how they are resolved. Nature reviews Molecular cell biology. 2016;17(9):553-63. Epub 2016/07/21. doi: 10.1038/nrm.2016.88. PubMed PMID: 27435505.

13.	Knott SR, Viggiani CJ, Aparicio OM. To promote and protect: coordinating DNA replication and transcription for genome stability. Epigenetics. 2009;4(6):362-5. PubMed PMID: 19736523.

14.	Leonard AC, Mechali M. DNA replication origins. Cold Spring Harbor perspectives in biology. 2013;5(10):a010116. doi: 10.1101/cshperspect.a010116. PubMed PMID: 23838439; PubMed Central PMCID: PMC3783049.

15.	Creager RL, Li Y, MacAlpine DM. SnapShot: Origins of DNA replication. Cell. 2015;161(2):418- e1. doi: 10.1016/j.cell.2015.03.043. PubMed PMID: 25860614.

16.	Jacob F, Brenner S, Cuzin F. On the regulation of DNA replication in bacteria. Cold Spring Harbor Symp Quant Biol. 1963;28:329-48.

17.	Gilbert DM. In search of the holy replicator. Nature reviews Molecular cell biology. 2004;5(10):848-55. Epub 2004/10/02. doi: 10.1038/nrm1495. PubMed PMID: 15459665; PubMed Central PMCID: PMCPMC1255919.

18.	Aladjem MI, Fanning E. The replicon revisited: an old model learns new tricks in metazoan chromosomes. EMBO reports. 2004;5(7):686-91. Epub 2004/07/02. doi: 10.1038/sj.embor.7400185. PubMed PMID: 15229645; PubMed Central PMCID: PMCPMC1299096.

19.	Remus D, Beall EL, Botchan MR. DNA topology, not DNA sequence, is a critical determinant for Drosophila ORC-DNA binding. The EMBO journal. 2004;23(4):897-907. doi: 10.1038/sj.emboj.7600077. PubMed PMID: 14765124; PubMed Central PMCID: PMC380993.

20.	Vashee S, Cvetic C, Lu W, Simancek P, Kelly TJ, Walter JC. Sequence-independent DNA binding and replication initiation by the human origin recognition complex. Genes &amp; development. 2003;17(15):1894-908. doi: 10.1101/gad.1084203. PubMed PMID: 12897055; PubMed Central PMCID: PMC196240.

21.	Shen Z, Sathyan KM, Geng Y, Zheng R, Chakraborty A, Freeman B, et al. A WD-repeat protein stabilizes ORC binding to chromatin. Molecular cell. 2010;40(1):99-111. doi: 10.1016/j.molcel.2010.09.021. PubMed PMID: 20932478.

22.	Dorn ES, Cook JG. Nucleosomes in the neighborhood: new roles for chromatin modifications in replication origin control. Epigenetics. 2011;6(5):552-9. PubMed PMID: 21364325; PubMed Central PMCID: PMC3230546.

23.	Aladjem MI, Redon CE. Order from clutter: selective interactions at mammalian replication origins. Nat Rev Genet. 2017;18(2):101-16. Epub 2016/11/22. doi: 10.1038/nrg.2016.141. PubMed PMID: 27867195.

24.	Fragkos M, Ganier O, Coulombe P, Mechali M. DNA replication origin activation in space and time. Nature reviews Molecular cell biology. 2015;16(6):360-74. doi: 10.1038/nrm4002. PubMed PMID: 25999062.

25.	Prioleau MN, MacAlpine DM. DNA replication origins-where do we begin? Genes &amp; development. 2016;30(15):1683-97. doi: 10.1101/gad.285114.116. PubMed PMID: 27542827; PubMed Central PMCID: PMC5002974.

26.	Cayrou C, Coulombe P, Puy A, Rialle S, Kaplan N, Segal E, et al. New insights into replication origin characteristics in metazoans. Cell cycle. 2012;11(4):658-67. doi: 10.4161/cc.11.4.19097. PubMed PMID: 22373526; PubMed Central PMCID: PMC3318102.

27.	Lombrana R, Almeida R, Alvarez A, Gomez M. R-loops and initiation of DNA replication in human cells: a missing link? Frontiers in genetics. 2015;6:158. doi: 10.3389/fgene.2015.00158. PubMed PMID: 25972891; PubMed Central PMCID: PMC4412123.

28.	Jang SM, Zhang Y, Utani K, Fu H, Redon CE, Marks AB, et al. The replication initiation determinant protein (RepID) modulates replication by recruiting CUL4 to chromatin. Nature communications. 2018;9(1):2782. Epub 2018/07/19. doi: 10.1038/s41467-018-05177-6. PubMed PMID: 30018425; PubMed Central PMCID: PMCPMC6050238.

29.	Mackiewicz P, Zakrzewska-Czerwinska J, Zawilak A, Dudek MR, Cebrat S. Where does bacterial replication start? Rules for predicting the oriC region. Nucleic acids research. 2004;32(13):3781-91. Epub 2004/07/20. doi: 10.1093/nar/gkh699. PubMed PMID: 15258248; PubMed Central PMCID: PMCPMC506792.

30.	Gao F, Luo H, Zhang CT. DoriC 5.0: an updated database of oriC regions in both bacterial and archaeal genomes. Nucleic acids research. 2013;41(Database issue):D90-3. Epub 2012/10/25. doi: 10.1093/nar/gks990. PubMed PMID: 23093601; PubMed Central PMCID: PMCPMC3531139.

31.	Fuller RS, Funnell BE, Kornberg A. The dnaA protein complex with the E. coli chromosomal replication origin (oriC) and other DNA sites. Cell. 1984;38(3):889-900. PubMed PMID: 6091903.

32.	Fuller RS, Kornberg A. Purified dnaA protein in initiation of replication at the Escherichia coli chromosomal origin of replication. Proceedings of the National Academy of Sciences of the United States of America. 1983;80(19):5817-21. Epub 1983/10/01. PubMed PMID: 6310593; PubMed Central PMCID: PMCPMC390166.

33.	Jakimowicz D, Majka J, Messer W, Speck C, Fernandez M, Martin MC, et al. Structural elements of the Streptomyces oriC region and their interactions with the DnaA protein. Microbiology. 1998;144 ( Pt 5):1281-90. Epub 1998/06/05. doi: 10.1099/00221287-144-5-1281. PubMed PMID: 9611803.

34.	Tsodikov OV, Biswas T. Structural and thermodynamic signatures of DNA recognition by Mycobacterium tuberculosis DnaA. Journal of molecular biology. 2011;410(3):461-76. Epub 2011/05/31. doi: 10.1016/j.jmb.2011.05.007. PubMed PMID: 21620858.

35.	Costa A, Hood IV, Berger JM. Mechanisms for initiating cellular DNA replication. Annual review of biochemistry. 2013;82:25-54. doi: 10.1146/annurev-biochem-052610-094414. PubMed PMID: 23746253.

36.	Wolanski M, Donczew R, Zawilak-Pawlik A, Zakrzewska-Czerwinska J. oriC-encoded instructions for the initiation of bacterial chromosome replication. Front Microbiol. 2014;5:735. Epub 2015/01/23. doi: 10.3389/fmicb.2014.00735. PubMed PMID: 25610430; PubMed Central PMCID: PMCPMC4285127.

37.	Messer W, Blaesing F, Majka J, Nardmann J, Schaper S, Schmidt A, et al. Functional domains of DnaA proteins. Biochimie. 1999;81(8-9):819-25. Epub 1999/11/26. PubMed PMID: 10572294.

38.	Sutton MD, Kaguni JM. The Escherichia coli dnaA gene: four functional domains. Journal of molecular biology. 1997;274(4):546-61. Epub 1998/01/07. doi: 10.1006/jmbi.1997.1425. PubMed PMID: 9417934.

39.	Speck C, Messer W. Mechanism of origin unwinding: sequential binding of DnaA to double- and single-stranded DNA. The EMBO journal. 2001;20(6):1469-76. doi: 10.1093/emboj/20.6.1469. PubMed PMID: 11250912; PubMed Central PMCID: PMC145534.

40.	Fujikawa N, Kurumizaka H, Nureki O, Terada T, Shirouzu M, Katayama T, et al. Structural basis of replication origin recognition by the DnaA protein. Nucleic acids research. 2003;31(8):2077-86. PubMed PMID: 12682358; PubMed Central PMCID: PMC153737.

41.	Duderstadt KE, Chuang K, Berger JM. DNA stretching by bacterial initiators promotes replication origin opening. Nature. 2011;478(7368):209-13. doi: 10.1038/nature10455. PubMed PMID: 21964332; PubMed Central PMCID: PMC3192921.

42.	Erzberger JP, Pirruccello MM, Berger JM. The structure of bacterial DnaA: implications for general mechanisms underlying DNA replication initiation. The EMBO journal. 2002;21(18):4763-73. PubMed PMID: 12234917; PubMed Central PMCID: PMC126292.

43.	Iyer LM, Leipe DD, Koonin EV, Aravind L. Evolutionary history and higher order classification of AAA+ ATPases. Journal of structural biology. 2004;146(1-2):11-31. doi: 10.1016/j.jsb.2003.10.010. PubMed PMID: 15037234.

44.	Sutton MD, Kaguni JM. Threonine 435 of Escherichia coli DnaA protein confers sequence-specific DNA binding activity. The Journal of biological chemistry. 1997;272(37):23017-24. PubMed PMID: 9287298.

45.	Bramhill D, Kornberg A. A model for initiation at origins of DNA replication. Cell. 1988;54(7):915-8. PubMed PMID: 2843291.

46.	Rozgaja TA, Grimwade JE, Iqbal M, Czerwonka C, Vora M, Leonard AC. Two oppositely oriented arrays of low-affinity recognition sites in oriC guide progressive binding of DnaA during Escherichia coli pre-RC assembly. Molecular microbiology. 2011;82(2):475-88. doi: 10.1111/j.1365-2958.2011.07827.x. PubMed PMID: 21895796; PubMed Central PMCID: PMC3192301.

47.	Zawilak-Pawlik A, Kois A, Majka J, Jakimowicz D, Smulczyk-Krawczyszyn A, Messer W, et al. Architecture of bacterial replication initiation complexes: orisomes from four unrelated bacteria. The Biochemical journal. 2005;389(Pt 2):471-81. Epub 2005/03/26. doi: 10.1042/BJ20050143. PubMed PMID: 15790315; PubMed Central PMCID: PMCPMC1175125.

48.	Matsui M, Oka A, Takanami M, Yasuda S, Hirota Y. Sites of dnaA protein-binding in the replication origin of the Escherichia coli K-12 chromosome. Journal of molecular biology. 1985;184(3):529-33. PubMed PMID: 2995681.

49.	Margulies C, Kaguni JM. Ordered and sequential binding of DnaA protein to oriC, the chromosomal origin of Escherichia coli. The Journal of biological chemistry. 1996;271(29):17035-40. Epub 1996/07/19. PubMed PMID: 8663334.

50.	Schaper S, Messer W. Interaction of the initiator protein DnaA of Escherichia coli with its DNA target. The Journal of biological chemistry. 1995;270(29):17622-6. Epub 1995/07/21. PubMed PMID: 7615570.

51.	Weigel C, Schmidt A, Ruckert B, Lurz R, Messer W. DnaA protein binding to individual DnaA boxes in the Escherichia coli replication origin, oriC. The EMBO journal. 1997;16(21):6574-83. Epub 1997/11/14. doi: 10.1093/emboj/16.21.6574. PubMed PMID: 9351837; PubMed Central PMCID: PMCPMC1170261.

52.	McGarry KC, Ryan VT, Grimwade JE, Leonard AC. Two discriminatory binding sites in the Escherichia coli replication origin are required for DNA strand opening by initiator DnaA-ATP. Proceedings of the National Academy of Sciences of the United States of America. 
2004;101(9):2811-6. doi: 10.1073/pnas.0400340101. PubMed PMID: 14978287; PubMed Central PMCID: PMC365702.

53.	Kawakami H, Keyamura K, Katayama T. Formation of an ATP-DnaA-specific initiation complex requires DnaA Arginine 285, a conserved motif in the AAA+ protein family. The Journal of biological chemistry. 2005;280(29):27420-30. doi: 10.1074/jbc.M502764200. PubMed PMID: 15901724.

54.	Speck C, Weigel C, Messer W. ATP- and ADP-dnaA protein, a molecular switch in gene regulation. The EMBO journal. 1999;18(21):6169-76. doi: 10.1093/emboj/18.21.6169. PubMed PMID: 10545126; PubMed Central PMCID: PMC1171680.

55.	Samitt CE, Hansen FG, Miller JF, Schaechter M. In vivo studies of DnaA binding to the origin of replication of Escherichia coli. The EMBO journal. 1989;8(3):989-93. Epub 1989/03/01. PubMed PMID: 2542031; PubMed Central PMCID: PMCPMC400901.

56.	Miller DT, Grimwade JE, Betteridge T, Rozgaja T, Torgue JJ, Leonard AC. Bacterial origin recognition complexes direct assembly of higher-order DnaA oligomeric structures. Proceedings of the National Academy of Sciences of the United States of America. 2009;106(44):18479-84. Epub 2009/10/17. doi: 10.1073/pnas.0909472106. PubMed PMID: 19833870; PubMed Central PMCID: PMCPMC2773971.

57.	Erzberger JP, Mott ML, Berger JM. Structural basis for ATP-dependent DnaA assembly and replication-origin remodeling. Nature structural &amp; molecular biology. 2006;13(8):676-83. doi: 10.1038/nsmb1115. PubMed PMID: 16829961.

58.	Zorman S, Seitz H, Sclavi B, Strick TR. Topological characterization of the DnaA-oriC complex using single-molecule nanomanipuation. Nucleic acids research. 2012;40(15):7375-83. Epub 2012/05/15. doi: 10.1093/nar/gks371. PubMed PMID: 22581769; PubMed Central PMCID: PMCPMC3424547.

59.	Richardson TT, Harran O, Murray H. The bacterial DnaA-trio replication origin element specifies single-stranded DNA initiator binding. Nature. 2016;534(7607):412-6. doi: 10.1038/nature17962. PubMed PMID: 27281207.

60.	Duderstadt KE, Mott ML, Crisona NJ, Chuang K, Yang H, Berger JM. Origin remodeling and opening in bacteria rely on distinct assembly states of the DnaA initiator. The Journal of biological chemistry. 2010;285(36):28229-39. Epub 2010/07/03. doi: 10.1074/jbc.M110.147975. PubMed PMID: 20595381; PubMed Central PMCID: PMCPMC2934688.

61.	Ozaki S, Katayama T. Highly organized DnaA-oriC complexes recruit the single-stranded DNA for replication initiation. Nucleic acids research. 2012;40(4):1648-65. Epub 2011/11/05. doi: 10.1093/nar/gkr832. PubMed PMID: 22053082; PubMed Central PMCID: PMCPMC3287180.

62.	Myllykallio H, Lopez P, Lopez-Garcia P, Heilig R, Saurin W, Zivanovic Y, et al. Bacterial mode of replication with eukaryotic-like machinery in a hyperthermophilic archaeon. Science. 2000;288(5474):2212-5. Epub 2000/06/24. PubMed PMID: 10864870.

63.	Norais C, Hawkins M, Hartman AL, Eisen JA, Myllykallio H, Allers T. Genetic and physical mapping of DNA replication origins in Haloferax volcanii. PLoS genetics. 2007;3(5):e77. Epub 2007/05/22. doi: 10.1371/journal.pgen.0030077. PubMed PMID: 17511521; PubMed Central PMCID: PMCPMC1868953.

64.	Hawkins M, Malla S, Blythe MJ, Nieduszynski CA, Allers T. Accelerated growth in the absence of DNA replication origins. Nature. 2013;503(7477):544-7. Epub 2013/11/05. doi: 10.1038/nature12650. PubMed PMID: 24185008; PubMed Central PMCID: PMCPMC3843117.

65.	Wu Z, Liu J, Yang H, Liu H, Xiang H. Multiple replication origins with diverse control mechanisms in Haloarcula hispanica. Nucleic acids research. 2014;42(4):2282-94. Epub 2013/11/26. doi: 10.1093/nar/gkt1214. PubMed PMID: 24271389; PubMed Central PMCID: PMCPMC3936714.

66.	Pelve EA, Martens-Habbena W, Stahl DA, Bernander R. Mapping of active replication origins in vivo in thaum- and euryarchaeal replicons. Molecular microbiology. 2013;90(3):538-50. Epub 2013/09/03. doi: 10.1111/mmi.12382. PubMed PMID: 23991938.

67.	Pelve EA, Lindas AC, Knoppel A, Mira A, Bernander R. Four chromosome replication origins in the archaeon Pyrobaculum calidifontis. Molecular microbiology. 2012;85(5):986-95. Epub 2012/07/21. doi: 10.1111/j.1365-2958.2012.08155.x. PubMed PMID: 22812406.

68.	Robinson NP, Dionne I, Lundgren M, Marsh VL, Bernander R, Bell SD. Identification of two origins of replication in the single chromosome of the archaeon Sulfolobus solfataricus. Cell. 2004;116(1):25-38. PubMed PMID: 14718164.

69.	Lundgren M, Andersson A, Chen L, Nilsson P, Bernander R. Three replication origins in Sulfolobus species: synchronous initiation of chromosome replication and asynchronous termination. Proceedings of the National Academy of Sciences of the United States of America. 2004;101(18):7046-51. doi: 10.1073/pnas.0400656101. PubMed PMID: 15107501; PubMed Central PMCID: PMC406463.

70.	Luo H, Gao F. DoriC 10.0: an updated database of replication origins in prokaryotic genomes including chromosomes and plasmids. Nucleic acids research. 2018. Epub 2018/10/27. doi: 10.1093/nar/gky1014. PubMed PMID: 30364951.

71.	Bell SD. Initiation of DNA Replication in the Archaea. Adv Exp Med Biol. 2017;1042:99-115. Epub 2018/01/23. doi: 10.1007/978-981-10-6955-0_5. PubMed PMID: 29357055.

72.	Ausiannikava D, Allers T. Diversity of DNA Replication in the Archaea. Genes (Basel). 2017;8(2). Epub 2017/02/02. doi: 10.3390/genes8020056. PubMed PMID: 28146124; PubMed Central PMCID: PMCPMC5333045.

73.	Wu Z, Liu J, Yang H, Xiang H. DNA replication origins in archaea. Front Microbiol. 2014;5:179. Epub 2014/05/09. doi: 10.3389/fmicb.2014.00179. PubMed PMID: 24808892; PubMed Central PMCID: PMCPMC4010727.

74.	Matsunaga F, Forterre P, Ishino Y, Myllykallio H. In vivo interactions of archaeal Cdc6/Orc1 and minichromosome maintenance proteins with the replication origin. Proceedings of the National Academy of Sciences of the United States of America. 2001;98(20):11152-7. Epub 2001/09/20. doi: 10.1073/pnas.191387498. PubMed PMID: 11562464; PubMed Central PMCID: PMCPMC58699.

75.	Wu Z, Liu H, Liu J, Liu X, Xiang H. Diversity and evolution of multiple orc/cdc6-adjacent replication origins in haloarchaea. BMC genomics. 2012;13:478. Epub 2012/09/18. doi: 10.1186/1471-2164-13-478. PubMed PMID: 22978470; PubMed Central PMCID: PMCPMC3528665.

76.	Bell SD. Archaeal orc1/cdc6 proteins. Sub-cellular biochemistry. 2012;62:59-69. Epub 2012/08/25. doi: 10.1007/978-94-007-4572-8_4. PubMed PMID: 22918580.

77.	Samson RY, Xu Y, Gadelha C, Stone TA, Faqiri JN, Li D, et al. Specificity and function of archaeal DNA replication initiator proteins. Cell reports. 2013;3(2):485-96. doi: 10.1016/j.celrep.2013.01.002. PubMed PMID: 23375370; PubMed Central PMCID: PMC3607249.

78.	Grainge I, Gaudier M, Schuwirth BS, Westcott SL, Sandall J, Atanassova N, et al. Biochemical analysis of a DNA replication origin in the archaeon Aeropyrum pernix. Journal of molecular biology. 2006;363(2):355-69. doi: 10.1016/j.jmb.2006.07.076. PubMed PMID: 16978641.

79.	Robinson NP, Bell SD. Extrachromosomal element capture and the evolution of multiple replication origins in archaeal chromosomes. Proceedings of the National Academy of Sciences of the United States of America. 2007;104(14):5806-11. Epub 2007/03/30. doi: 10.1073/pnas.0700206104. PubMed PMID: 17392430; PubMed Central PMCID: PMCPMC1851573.

80.	Robinson NP, Blood KA, McCallum SA, Edwards PA, Bell SD. Sister chromatid junctions in the hyperthermophilic archaeon Sulfolobus solfataricus. The EMBO journal. 2007;26(3):816-24. Epub 2007/01/27. doi: 10.1038/sj.emboj.7601529. PubMed PMID: 17255945; PubMed Central PMCID: PMCPMC1794387.

81.	Dueber EL, Corn JE, Bell SD, Berger JM. Replication origin recognition and deformation by a heterodimeric archaeal Orc1 complex. Science. 2007;317(5842):1210-3. doi: 10.1126/science.1143690. PubMed PMID: 17761879.

82.	Gaudier M, Schuwirth BS, Westcott SL, Wigley DB. Structural basis of DNA replication origin recognition by an ORC protein. Science. 2007;317(5842):1213-6. doi: 10.1126/science.1143664. PubMed PMID: 17761880.

83.	Capaldi SA, Berger JM. Biochemical characterization of Cdc6/Orc1 binding to the replication origin of the euryarchaeon Methanothermobacter thermoautotrophicus. Nucleic acids research. 2004;32(16):4821-32. doi: 10.1093/nar/gkh819. PubMed PMID: 15358831; PubMed Central PMCID: PMC519113.

84.	Liu J, Smith CL, DeRyckere D, DeAngelis K, Martin GS, Berger JM. Structure and function of Cdc6/Cdc18: implications for origin recognition and checkpoint control. Molecular cell. 2000;6(3):637-48. doi: 10.1016/S1097-2765(00)00062-9. PubMed PMID: 11030343.

85.	Singleton MR, Morales R, Grainge I, Cook N, Isupov MN, Wigley DB. Conformational changes induced by nucleotide binding in Cdc6/ORC from Aeropyrum pernix. Journal of molecular biology. 2004;343(3):547-57. doi: 10.1016/j.jmb.2004.08.044. PubMed PMID: 15465044.

86.	Matsunaga F, Norais C, Forterre P, Myllykallio H. Identification of short 'eukaryotic' Okazaki fragments synthesized from a prokaryotic replication origin. EMBO reports. 2003;4(2):154-8. Epub 2003/03/04. doi: 10.1038/sj.embor.embor732. PubMed PMID: 12612604; PubMed Central PMCID: PMCPMC1315830.

87.	Berquist BR, DasSarma S. An archaeal chromosomal autonomously replicating sequence element from an extreme halophile, Halobacterium sp. strain NRC-1. Journal of bacteriology. 2003;185(20):5959-66. Epub 2003/10/04. PubMed PMID: 14526006; PubMed Central PMCID: PMCPMC225043.

88.	Kasiviswanathan R, Shin JH, Kelman Z. Interactions between the archaeal Cdc6 and MCM proteins modulate their biochemical properties. Nucleic acids research. 2005;33(15):4940-50. Epub 2005/09/10. doi: 10.1093/nar/gki807. PubMed PMID: 16150924; PubMed Central PMCID: PMCPMC1201339.

89.	Dueber EC, Costa A, Corn JE, Bell SD, Berger JM. Molecular determinants of origin discrimination by Orc1 initiators in archaea. Nucleic acids research. 2011;39(9):3621-31. doi: 10.1093/nar/gkq1308. PubMed PMID: 21227921; PubMed Central PMCID: PMC3089459.

90.	Matsunaga F, Takemura K, Akita M, Adachi A, Yamagami T, Ishino Y. Localized melting of duplex DNA by Cdc6/Orc1 at the DNA replication origin in the hyperthermophilic archaeon Pyrococcus furiosus. Extremophiles : life under extreme conditions. 2010;14(1):21-31. doi: 10.1007/s00792-009-0284-9. PubMed PMID: 19787415.

91.	Marks AB, Fu H, Aladjem MI. Regulation of Replication Origins. Adv Exp Med Biol. 2017;1042:43-59. Epub 2018/01/23. doi: 10.1007/978-981-10-6955-0_2. PubMed PMID: 29357052.

92.	Bleichert F, Botchan MR, Berger JM. Mechanisms for initiating cellular DNA replication. Science. 2017;355(6327):eaah6317. doi: 10.1126/science.aah6317. PubMed PMID: 28209641.

93.	Gambus A, Khoudoli GA, Jones RC, Blow JJ. MCM2-7 form double hexamers at licensed origins in Xenopus egg extract. The Journal of biological chemistry. 2011;286(13):11855-64. doi: 10.1074/jbc.M110.199521. PubMed PMID: 21282109; PubMed Central PMCID: PMC3064236.

94.	Remus D, Beuron F, Tolun G, Griffith JD, Morris EP, Diffley JF. Concerted loading of Mcm2-7 double hexamers around DNA during DNA replication origin licensing. Cell. 2009;139(4):719-30. doi: 10.1016/j.cell.2009.10.015. PubMed PMID: 19896182; PubMed Central PMCID: PMC2804858.

95.	Evrin C, Clarke P, Zech J, Lurz R, Sun J, Uhle S, et al. A double-hexameric MCM2-7 complex is loaded onto origin DNA during licensing of eukaryotic DNA replication. Proceedings of the National Academy of Sciences of the United States of America. 2009;106(48):20240-5. doi: 10.1073/pnas.0911500106. PubMed PMID: 19910535; PubMed Central PMCID: PMC2787165.

96.	Ge XQ, Jackson DA, Blow JJ. Dormant origins licensed by excess Mcm2-7 are required for human cells to survive replicative stress. Genes &amp; development. 2007;21(24):3331-41. Epub 2007/12/15. doi: 10.1101/gad.457807. PubMed PMID: 18079179; PubMed Central PMCID: PMCPMC2113033.

97.	Ibarra A, Schwob E, Mendez J. Excess MCM proteins protect human cells from replicative stress by licensing backup origins of replication. Proceedings of the National Academy of Sciences of the United States of America. 2008;105(26):8956-61. Epub 2008/06/27. doi: 10.1073/pnas.0803978105. PubMed PMID: 18579778; PubMed Central PMCID: PMCPMC2449346.

98.	Stinchcomb DT, Struhl K, Davis RW. Isolation and characterisation of a yeast chromosomal replicator. Nature. 1979;282(5734):39-43. PubMed PMID: 388229.

99.	Huberman JA, Spotila LD, Nawotka KA, el-Assouli SM, Davis LR. The in vivo replication origin of the yeast 2 microns plasmid. Cell. 1987;51(3):473-81. Epub 1987/11/06. PubMed PMID: 3311385.

100.	Brewer BJ, Fangman WL. The localization of replication origins on ARS plasmids in S. cerevisiae. Cell. 1987;51(3):463-71. Epub 1987/11/06. PubMed PMID: 2822257.

101.	Marahrens Y, Stillman B. A yeast chromosomal origin of DNA replication defined by multiple functional elements. Science. 1992;255(5046):817-23. Epub 1992/02/14. PubMed PMID: 1536007.

102.	Rao H, Marahrens Y, Stillman B. Functional conservation of multiple elements in yeast chromosomal replicators. Molecular and cellular biology. 1994;14(11):7643-51. Epub 1994/11/01. PubMed PMID: 7935478; PubMed Central PMCID: PMCPMC359300.

103.	Broach JR, Li YY, Feldman J, Jayaram M, Abraham J, Nasmyth KA, et al. Localization and sequence analysis of yeast origins of DNA replication. Cold Spring Harbor symposia on quantitative biology. 1983;47 Pt 2:1165-73. PubMed PMID: 6345070.

104.	Celniker SE, Sweder K, Srienc F, Bailey JE, Campbell JL. Deletion mutations affecting autonomously replicating sequence ARS1 of Saccharomyces cerevisiae. Molecular and cellular biology. 1984;4(11):2455-66. PubMed PMID: 6392851; PubMed Central PMCID: PMC369077.

105.	Rao H, Stillman B. The origin recognition complex interacts with a bipartite DNA binding site within yeast replicators. Proceedings of the National Academy of Sciences of the United States of America. 1995;92(6):2224-8. Epub 1995/03/14. PubMed PMID: 7892251; PubMed Central PMCID: PMCPMC42456.

106.	Rowley A, Cocker JH, Harwood J, Diffley JF. Initiation complex assembly at budding yeast replication origins begins with the recognition of a bipartite sequence by limiting amounts of the initiator, ORC. The EMBO journal. 1995;14(11):2631-41. Epub 1995/06/01. PubMed PMID: 7781615; PubMed Central PMCID: PMCPMC398377.

107.	Bell SP, Stillman B. ATP-dependent recognition of eukaryotic origins of DNA replication by a multiprotein complex. Nature. 1992;357(6374):128-34. doi: 10.1038/357128a0. PubMed PMID: 1579162.

108.	Li N, Lam WH, Zhai Y, Cheng J, Cheng E, Zhao Y, et al. Structure of the origin recognition complex bound to DNA replication origin. Nature. 2018;559(7713):217-22. Epub 2018/07/06. doi: 10.1038/s41586-018-0293-x. PubMed PMID: 29973722.

109.	Bleichert F, Botchan MR, Berger JM. Crystal structure of the eukaryotic origin recognition complex. Nature. 2015;519(7543):321-6. doi: 10.1038/nature14239. PubMed PMID: 25762138; PubMed Central PMCID: PMC4368505.

110.	Sun J, Evrin C, Samel SA, Fernandez-Cid A, Riera A, Kawakami H, et al. Cryo-EM structure of a helicase loading intermediate containing ORC-Cdc6-Cdt1-MCM2-7 bound to DNA. Nature structural &amp; molecular biology. 2013;20(8):944-51. doi: 10.1038/nsmb.2629. PubMed PMID: 23851460; PubMed Central PMCID: PMC3735830.

111.	Kawakami H, Ohashi E, Kanamoto S, Tsurimoto T, Katayama T. Specific binding of eukaryotic ORC to DNA replication origins depends on highly conserved basic residues. Scientific reports. 2015;5:14929. doi: 10.1038/srep14929. PubMed PMID: 26456755; PubMed Central PMCID: PMC4601075.

112.	Palzkill TG, Newlon CS. A yeast replication origin consists of multiple copies of a small conserved sequence. Cell. 1988;53(3):441-50. Epub 1988/05/06. PubMed PMID: 3284655.

113.	Wilmes GM, Bell SP. The B2 element of the Saccharomyces cerevisiae ARS1 origin of replication requires specific sequences to facilitate pre-RC formation. Proceedings of the National Academy of Sciences of the United States of America. 2002;99(1):101-6. doi: 10.1073/pnas.012578499. PubMed PMID: 11756674; PubMed Central PMCID: PMC117521.

114.	Coster G, Diffley JFX. Bidirectional eukaryotic DNA replication is established by quasi-symmetrical helicase loading. Science. 2017;357(6348):314-8. Epub 2017/07/22. doi: 10.1126/science.aan0063. PubMed PMID: 28729513.

115.	Zou L, Stillman B. Assembly of a complex containing Cdc45p, replication protein A, and Mcm2p at replication origins controlled by S-phase cyclin-dependent kinases and Cdc7p-Dbf4p kinase. Molecular and cellular biology. 2000;20(9):3086-96. Epub 2000/04/11. PubMed PMID: 10757793; PubMed Central PMCID: PMCPMC85601.

116.	Lipford JR, Bell SP. Nucleosomes positioned by ORC facilitate the initiation of DNA replication. Molecular cell. 2001;7(1):21-30. PubMed PMID: 11172708.

117.	Diffley JF, Cocker JH. Protein-DNA interactions at a yeast replication origin. Nature. 1992;357(6374):169-72. doi: 10.1038/357169a0. PubMed PMID: 1579168.

118.	Diffley JF, Stillman B. Purification of a yeast protein that binds to origins of DNA replication and a transcriptional silencer. Proceedings of the National Academy of Sciences of the United States of America. 1988;85(7):2120-4. Epub 1988/04/01. PubMed PMID: 3281162; PubMed Central PMCID: PMCPMC279940.

119.	Miotto B, Ji Z, Struhl K. Selectivity of ORC binding sites and the relation to replication timing, fragile sites, and deletions in cancers. Proceedings of the National Academy of Sciences of the United States of America. 2016;113(33):E4810-9. doi: 10.1073/pnas.1609060113. PubMed PMID: 27436900; PubMed Central PMCID: PMC4995967.

120.	MacAlpine HK, Gordan R, Powell SK, Hartemink AJ, MacAlpine DM. Drosophila ORC localizes to open chromatin and marks sites of cohesin complex loading. Genome research. 2010;20(2):201-11. doi: 10.1101/gr.097873.109. PubMed PMID: 19996087; PubMed Central PMCID: PMC2813476.

121.	Eaton ML, Prinz JA, MacAlpine HK, Tretyakov G, Kharchenko PV, MacAlpine DM. Chromatin signatures of the Drosophila replication program. Genome research. 2011;21(2):164-74. doi: 10.1101/gr.116038.110. PubMed PMID: 21177973; PubMed Central PMCID: PMC3032920.

122.	Dellino GI, Cittaro D, Piccioni R, Luzi L, Banfi S, Segalla S, et al. Genome-wide mapping of human DNA-replication origins: levels of transcription at ORC1 sites regulate origin selection and replication timing. Genome research. 2013;23(1):1-11. doi: 10.1101/gr.142331.112. PubMed PMID: 23187890; PubMed Central PMCID: PMC3530669.

123.	Cayrou C, Ballester B, Peiffer I, Fenouil R, Coulombe P, Andrau JC, et al. The chromatin environment shapes DNA replication origin organization and defines origin classes. Genome research. 2015;25(12):1873-85. doi: 10.1101/gr.192799.115. PubMed PMID: 26560631; PubMed Central PMCID: PMC4665008.

124.	Cayrou C, Coulombe P, Vigneron A, Stanojcic S, Ganier O, Peiffer I, et al. Genome-scale analysis of metazoan replication origins reveals their organization in specific but flexible sites defined by conserved features. Genome research. 2011;21(9):1438-49. doi: 10.1101/gr.121830.111. PubMed PMID: 21750104; PubMed Central PMCID: PMC3166829.

125.	Lubelsky Y, Sasaki T, Kuipers MA, Lucas I, Le Beau MM, Carignon S, et al. Pre-replication complex proteins assemble at regions of low nucleosome occupancy within the Chinese hamster dihydrofolate reductase initiation zone. Nucleic acids research. 2011;39(8):3141-55. Epub 2010/12/15. doi: 10.1093/nar/gkq1276. PubMed PMID: 21148149; PubMed Central PMCID: PMCPMC3082903.

126.	Hayashi M, Katou Y, Itoh T, Tazumi A, Yamada Y, Takahashi T, et al. Genome-wide localization of pre-RC sites and identification of replication origins in fission yeast. The EMBO journal. 2007;26(5):1327-39. Epub 2007/02/17. doi: 10.1038/sj.emboj.7601585. PubMed PMID: 17304213; PubMed Central PMCID: PMCPMC1817633.

127.	Martin MM, Ryan M, Kim R, Zakas AL, Fu H, Lin CM, et al. Genome-wide depletion of replication initiation events in highly transcribed regions. Genome research. 2011;21(11):1822-32. Epub 2011/08/05. doi: 10.1101/gr.124644.111. PubMed PMID: 21813623; PubMed Central PMCID: PMCPMC3205567.

128.	Pourkarimi E, Bellush JM, Whitehouse I. Spatiotemporal coupling and decoupling of gene transcription with DNA replication origins during embryogenesis in C. elegans. eLife. 2016;5. doi: 10.7554/eLife.21728. PubMed PMID: 28009254; PubMed Central PMCID: PMCPMC5222557.

129.	Rodriguez-Martinez M, Pinzon N, Ghommidh C, Beyne E, Seitz H, Cayrou C, et al. The gastrula transition reorganizes replication-origin selection in Caenorhabditis elegans. Nature structural &amp; molecular biology. 2017;24(3):290-+. doi: 10.1038/nsmb.3363. PubMed PMID: WOS:000395826000013.

130.	Besnard E, Babled A, Lapasset L, Milhavet O, Parrinello H, Dantec C, et al. Unraveling cell type-specific and reprogrammable human replication origin signatures associated with G-quadruplex consensus motifs. Nature structural &amp; molecular biology. 2012;19(8):837-44. doi: 10.1038/nsmb.2339. PubMed PMID: 22751019.

131.	Chuang RY, Kelly TJ. The fission yeast homologue of Orc4p binds to replication origin DNA via multiple AT-hooks. Proceedings of the National Academy of Sciences of the United States of America. 1999;96(6):2656-61. PubMed PMID: 10077566; PubMed Central PMCID: PMC15824.

132.	Balasov M, Huijbregts RP, Chesnokov I. Role of the Orc6 protein in origin recognition complex-dependent DNA binding and replication in Drosophila melanogaster. Molecular and cellular biology. 2007;27(8):3143-53. doi: 10.1128/MCB.02382-06. PubMed PMID: 17283052; PubMed Central PMCID: PMC1899928.

133.	Kuo AJ, Song J, Cheung P, Ishibe-Murakami S, Yamazoe S, Chen JK, et al. The BAH domain of ORC1 links H4K20me2 to DNA replication licensing and Meier-Gorlin syndrome. Nature. 2012;484(7392):115-9. doi: 10.1038/nature10956. PubMed PMID: 22398447; PubMed Central PMCID: PMC3321094.

134.	Tardat M, Brustel J, Kirsh O, Lefevbre C, Callanan M, Sardet C, et al. The histone H4 Lys 20 methyltransferase PR-Set7 regulates replication origins in mammalian cells. Nature cell biology. 2010;12(11):1086-93. doi: 10.1038/ncb2113. PubMed PMID: 20953199.

135.	Beck DB, Burton A, Oda H, Ziegler-Birling C, Torres-Padilla ME, Reinberg D. The role of PR-Set7 in replication licensing depends on Suv4-20h. Genes &amp; development. 2012;26(23):2580-9. doi: 10.1101/gad.195636.112. PubMed PMID: 23152447; PubMed Central PMCID: PMC3521623.

136.	Brustel J, Kirstein N, Izard F, Grimaud C, Prorok P, Cayrou C, et al. Histone H4K20 tri-methylation at late-firing origins ensures timely heterochromatin replication. The EMBO journal. 2017;36(18):2726-41. Epub 2017/08/06. doi: 10.15252/embj.201796541. PubMed PMID: 
28778956; PubMed Central PMCID: PMCPMC5599798.

137.	Shoaib M, Walter D, Gillespie PJ, Izard F, Fahrenkrog B, Lleres D, et al. Histone H4K20 methylation mediated chromatin compaction threshold ensures genome integrity by limiting DNA replication licensing. Nature communications. 2018;9(1):3704. Epub 2018/09/14. doi: 10.1038/s41467-018-06066-8. PubMed PMID: 30209253; PubMed Central PMCID: PMCPMC6135857.

138.	Shen Z, Chakraborty A, Jain A, Giri S, Ha T, Prasanth KV, et al. Dynamic association of ORCA with prereplicative complex components regulates DNA replication initiation. Molecular and cellular biology. 2012;32(15):3107-20. doi: 10.1128/MCB.00362-12. PubMed PMID: 22645314; PubMed Central PMCID: PMC3434513.

139.	Wang Y, Khan A, Marks AB, Smith OK, Giri S, Lin YC, et al. Temporal association of ORCA/LRWD1 to late-firing origins during G1 dictates heterochromatin replication and organization. Nucleic acids research. 2017;45(5):2490-502. doi: 10.1093/nar/gkw1211. PubMed PMID: 27924004.

140.	Bartke T, Vermeulen M, Xhemalce B, Robson SC, Mann M, Kouzarides T. Nucleosome-interacting proteins regulated by DNA and histone methylation. Cell. 2010;143(3):470-84. doi: 10.1016/j.cell.2010.10.012. PubMed PMID: 21029866; PubMed Central PMCID: PMC3640253.

141.	Vermeulen M, Eberl HC, Matarese F, Marks H, Denissov S, Butter F, et al. Quantitative interaction proteomics and genome-wide profiling of epigenetic histone marks and their readers. Cell. 2010;142(6):967-80. doi: 10.1016/j.cell.2010.08.020. PubMed PMID: 20850016.

142.	Hein MY, Hubner NC, Poser I, Cox J, Nagaraj N, Toyoda Y, et al. A human interactome in three quantitative dimensions organized by stoichiometries and abundances. Cell. 2015;163(3):712-23. doi: 10.1016/j.cell.2015.09.053. PubMed PMID: 26496610.

143.	Thomae AW, Pich D, Brocher J, Spindler MP, Berens C, Hock R, et al. Interaction between HMGA1a and the origin recognition complex creates site-specific replication origins. Proceedings of the National Academy of Sciences of the United States of America. 2008;105(5):1692-7. doi: 10.1073/pnas.0707260105. PubMed PMID: 18234858; PubMed Central PMCID: PMC2234206.

144.	Zhang Y, Huang L, Fu H, Smith OK, Lin CM, Utani K, et al. A replicator-specific binding protein essential for site-specific initiation of DNA replication in mammalian cells. Nature communications. 2016;7:11748. Epub 2016/06/09. doi: 10.1038/ncomms11748. PubMed PMID: 27272143; PubMed Central PMCID: PMCPMC4899857.

145.	Bleichert F, Leitner A, Aebersold R, Botchan MR, Berger JM. Conformational control and DNA-binding mechanism of the metazoan origin recognition complex. Proceedings of the National Academy of Sciences of the United States of America. 2018;115(26):E5906-E15. Epub 2018/06/15. doi: 10.1073/pnas.1806315115. PubMed PMID: 29899147; PubMed Central PMCID: PMCPMC6042147.

146.	Clarey MG, Botchan M, Nogales E. Single particle EM studies of the Drosophila melanogaster origin recognition complex and evidence for DNA wrapping. Journal of structural biology. 2008;164(3):241-9. doi: 10.1016/j.jsb.2008.08.006. PubMed PMID: 18824234; PubMed Central PMCID: PMC2640233.

147.	Lee DG, Bell SP. Architecture of the yeast origin recognition complex bound to origins of DNA replication. Molecular and cellular biology. 1997;17(12):7159-68. PubMed PMID: 9372948; PubMed Central PMCID: PMC232573.

148.	Riera A, Barbon M, Noguchi Y, Reuter LM, Schneider S, Speck C. From structure to mechanism-understanding initiation of DNA replication. Genes &amp; development. 2017;31(11):1073-88. Epub 2017/07/19. doi: 10.1101/gad.298232.117. PubMed PMID: 28717046; PubMed Central PMCID: PMCPMC5538431.

149.	Tognetti S, Riera A, Speck C. Switch on the engine: how the eukaryotic replicative helicase MCM2-7 becomes activated. Chromosoma. 2015;124(1):13-26. Epub 2014/10/14. doi: 10.1007/s00412-014-0489-2. PubMed PMID: 25308420.

150.	Parker MW, Botchan MR, Berger JM. Mechanisms and regulation of DNA replication initiation in eukaryotes. Crit Rev Biochem Mol Biol. 2017;52(2):107-44. Epub 2017/01/18. doi: 10.1080/10409238.2016.1274717. PubMed PMID: 28094588; PubMed Central PMCID: PMCPMC5545932.

151.	Berbenetz NM, Nislow C, Brown GW. Diversity of eukaryotic DNA replication origins revealed by genome-wide analysis of chromatin structure. PLoS genetics. 2010;6(9):e1001092. doi: 10.1371/journal.pgen.1001092. PubMed PMID: 20824081; PubMed Central PMCID: PMC2932696.

152.	Eaton ML, Galani K, Kang S, Bell SP, MacAlpine DM. Conserved nucleosome positioning defines replication origins. Genes &amp; development. 2010;24(8):748-53. doi: 10.1101/gad.1913210. PubMed PMID: 20351051; PubMed Central PMCID: PMC2854390.

153.	Azmi IF, Watanabe S, Maloney MF, Kang S, Belsky JA, MacAlpine DM, et al. Nucleosomes influence multiple steps during replication initiation. eLife. 2017;6. Epub 2017/03/23. doi: 10.7554/eLife.22512. PubMed PMID: 28322723; PubMed Central PMCID: PMCPMC5400510.

154.	Miotto B, Struhl K. HBO1 histone acetylase activity is essential for DNA replication licensing and inhibited by Geminin. Molecular cell. 2010;37(1):57-66. doi: 10.1016/j.molcel.2009.12.012. PubMed PMID: 20129055; PubMed Central PMCID: PMC2818871.

155.	Liu J, Zimmer K, Rusch DB, Paranjape N, Podicheti R, Tang H, et al. DNA sequence templates adjacent nucleosome and ORC sites at gene amplification origins in Drosophila. Nucleic acids research. 2015. doi: 10.1093/nar/gkv766. PubMed PMID: 26227968.

156.	Zhao PA, Rivera-Mulia JC, Gilbert DM. Replication Domains: Genome Compartmentalization into Functional Replication Units. Adv Exp Med Biol. 2017;1042:229-57. Epub 2018/01/23. doi: 10.1007/978-981-10-6955-0_11. PubMed PMID: 29357061.

157.	Sugimoto N, Fujita M. Molecular Mechanism for Chromatin Regulation During MCM Loading in Mammalian Cells. Adv Exp Med Biol. 2017;1042:61-78. Epub 2018/01/23. doi: 10.1007/978-981-10-6955-0_3. PubMed PMID: 29357053.

158.	MacAlpine DM, Almouzni G. Chromatin and DNA replication. Cold Spring Harbor perspectives in biology. 2013;5(8):a010207. Epub 2013/06/12. doi: 10.1101/cshperspect.a010207. PubMed PMID: 23751185; PubMed Central PMCID: PMCPMC3721285.

159.	Cadoret JC, Meisch F, Hassan-Zadeh V, Luyten I, Guillet C, Duret L, et al. Genome-wide studies highlight indirect links between human replication origins and gene regulation. Proceedings of the National Academy of Sciences of the United States of America. 2008;105(41):15837-42. Epub 2008/10/08. doi: 10.1073/pnas.0805208105. PubMed PMID: 18838675; PubMed Central PMCID: PMCPMC2572913.

160.	Letessier A, Millot GA, Koundrioukoff S, Lachages AM, Vogt N, Hansen RS, et al. Cell-type-specific replication initiation programs set fragility of the FRA3B fragile site. Nature. 2011;470(7332):120-3. Epub 2011/01/25. doi: 10.1038/nature09745. PubMed PMID: 21258320.

161.	Smith OK, Kim R, Fu H, Martin MM, Lin CM, Utani K, et al. Distinct epigenetic features of differentiation-regulated replication origins. Epigenetics &amp; chromatin. 2016;9:18. Epub 2016/05/12. doi: 10.1186/s13072-016-0067-3. PubMed PMID: 27168766; PubMed Central PMCID: PMCPMC4862150.

162.	Sher N, Bell GW, Li S, Nordman J, Eng T, Eaton ML, et al. Developmental control of gene copy number by repression of replication initiation and fork progression. Genome research. 2012;22(1):64-75. Epub 2011/11/18. doi: 10.1101/gr.126003.111. PubMed PMID: 22090375; PubMed Central PMCID: PMCPMC3246207.

163.	Comoglio F, Schlumpf T, Schmid V, Rohs R, Beisel C, Paro R. High-resolution profiling of Drosophila replication start sites reveals a DNA shape and chromatin signature of metazoan origins. Cell reports. 2015;11(5):821-34. doi: 10.1016/j.celrep.2015.03.070. PubMed PMID: 25921534.

164.	Calvi BR, Lilly MA, Spradling AC. Cell cycle control of chorion gene amplification. Genes &amp; development. 1998;12(5):734-44. Epub 1998/04/16. PubMed PMID: 9499407; PubMed Central PMCID: PMCPMC316579.

165.	Mosig G. Recombination and recombination-dependent DNA replication in bacteriophage T4. Annu Rev Genet. 1998;32:379-413. Epub 1999/02/03. doi: 10.1146/annurev.genet.32.1.379. PubMed PMID: 9928485.

166.	Burki F. The eukaryotic tree of life from a global phylogenomic perspective. Cold Spring Harbor perspectives in biology. 2014;6(5):a016147. Epub 2014/05/03. doi: 10.1101/cshperspect.a016147. PubMed PMID: 24789819; PubMed Central PMCID: PMCPMC3996474.

167.	Lee PH, Meng X, Kapler GM. Developmental regulation of the Tetrahymena thermophila origin recognition complex. PLoS genetics. 2015;11(1):e1004875. Epub 2015/01/09. doi: 10.1371/journal.pgen.1004875. PubMed PMID: 25569357; PubMed Central PMCID: PMCPMC4287346.

168.	Mohammad MM, Donti TR, Sebastian Yakisich J, Smith AG, Kapler GM. Tetrahymena ORC contains a ribosomal RNA fragment that participates in rDNA origin recognition. The EMBO journal. 2007;26(24):5048-60. Epub 2007/11/17. doi: 10.1038/sj.emboj.7601919. PubMed PMID: 18007594; PubMed Central PMCID: PMCPMC2140106.

169.	Donti TR, Datta S, Sandoval PY, Kapler GM. Differential targeting of Tetrahymena ORC to ribosomal DNA and non-rDNA replication origins. The EMBO journal. 2009;28(3):223-33. Epub 2009/01/21. doi: 10.1038/emboj.2008.282. PubMed PMID: 19153611; PubMed Central PMCID: PMCPMC2637336.

170.	Marques CA, McCulloch R. Conservation and Variation in Strategies for DNA Replication of Kinetoplastid Nuclear Genomes. Curr Genomics. 2018;19(2):98-109. Epub 2018/03/02. doi: 10.2174/1389202918666170815144627. PubMed PMID: 29491738; PubMed Central PMCID: PMCPMC5814967.

171.	Marques CA, Tiengwe C, Lemgruber L, Damasceno JD, Scott A, Paape D, et al. Diverged composition and regulation of the Trypanosoma brucei origin recognition complex that mediates DNA replication initiation. Nucleic acids research. 2016;44(10):4763-84. doi: 10.1093/nar/gkw147. PubMed PMID: 26951375; PubMed Central PMCID: PMC4889932.

172.	Tiengwe C, Marcello L, Farr H, Gadelha C, Burchmore R, Barry JD, et al. Identification of ORC1/CDC6-interacting factors in Trypanosoma brucei reveals critical features of origin recognition complex architecture. PloS one. 2012;7(3):e32674. doi: 10.1371/journal.pone.0032674. PubMed PMID: 22412905; PubMed Central PMCID: PMC3297607.

173.	Marques CA, Dickens NJ, Paape D, Campbell SJ, McCulloch R. Genome-wide mapping reveals single-origin chromosome replication in Leishmania, a eukaryotic microbe. Genome biology. 2015;16:230. Epub 2015/10/21. doi: 10.1186/s13059-015-0788-9. PubMed PMID: 26481451; PubMed Central PMCID: PMCPMC4612428.

174.	Onishi M, Liou GG, Buchberger JR, Walz T, Moazed D. Role of the conserved Sir3-BAH domain in nucleosome binding and silent chromatin assembly. Molecular cell. 2007;28(6):1015-28. doi: 10.1016/j.molcel.2007.12.004. PubMed PMID: 18158899.


&lt;references/&gt;
[[Category:PLOS Genetics drafts]]</text>
      <sha1>jhncegw3rph3wut78oplure09hpbn7j</sha1>
    </revision>
    <revision>
      <id>7190</id>
      <parentid>7189</parentid>
      <timestamp>2019-01-19T18:27:45Z</timestamp>
      <contributor>
        <username>Franziskableichert</username>
        <id>128</id>
      </contributor>
      <model>wikitext</model>
      <format>text/x-wiki</format>
      <text xml:space="preserve" bytes="62485">{{author
|first1       = Babatunde
|last1        = Ekundayo
|department1  = 
|institution1 = [[WP:Friedrich Miescher Institute for Biomedical Research|Friedrich Miescher Institute for Biomedical Research]]
|address1     = 4058 Basel, Switzerland
|username1    = 
|orcid1       = 

|first2       = Franziska
|last2        = Bleichert
|department2  = 
|institution2 = [[WP:Friedrich Miescher Institute for Biomedical Research|Friedrich Miescher Institute for Biomedical Research]]
|address2     = 4058 Basel, Switzerland
|username2    = User:franziskableichert
|orcid2       = 0000-0003-0014-770X
}}

== Abstract ==
In all kingdoms of life, DNA is used to encode hereditary information. Propagation of the genetic material between generations requires timely and accurate duplication of DNA by semiconservative replication prior to cell division to ensure each daughter cell receives the full complement of chromosomes. DNA synthesis of daughter strands starts at discrete sites, termed replication origins, and proceeds in a bidirectional manner until all genomic DNA is replicated. Despite the fundamental nature of these events, organisms have evolved surprisingly divergent strategies that control replication onset. Here, we discuss commonalities and differences in replication origin organization and recognition in the three domains of life. 

== Introduction ==
In the second half of the 19th century, Gregor Mendel’s pioneering work on the inheritance of traits in pea plants suggested that specific “factors” (today established as genes) are responsible for transferring organismal traits between generations.&lt;ref&gt;Mendel G (1865) '''Versuche ueber Pflanzenhybriden''' ''Verhandlungen des naturforschenden Vereines in Bruenn, Bd IV'' Abhandlungen:3-47&lt;/ref&gt; Although proteins were initially assumed to serve as the hereditary material, Avery, MacLeod and McCarty established a century later DNA, which had been discovered by Friedrich Miescher, as the carrier of genetic information.&lt;ref&gt;{{Cite pmid|9871359}}&lt;/ref&gt; These findings paved the way for research uncovering the chemical nature of DNA and the rules for encoding genetic information, and ultimately led to the proposal of the double-helical structure of DNA by Watson and Crick.&lt;ref name=#13168976&gt;{{Cite pmid|13168976}}&lt;/ref&gt; This three-dimensional model of DNA illuminated potential mechanisms by which the genetic information could be copied in a semiconservative manner prior to cell division, a hypothesis that was later experimentally supported by Meselson and Stahl using isotope incorporation to distinguish parental from newly synthesized DNA.&lt;ref name=#16590258&gt;{{Cite pmid|16590258}}&lt;/ref&gt;&lt;ref name=#13635537&gt;{{Cite pmid|13635537}}&lt;/ref&gt; The subsequent isolation of DNA polymerases, the enzymes that catalyze the synthesis of new DNA strands, by Kornberg and colleagues pioneered the identification of many different components of the biological DNA replication machinery, first in the bacterial model organism ''E. coli'', but later also in eukaryotic life forms.&lt;ref name=#13563462&gt;{{Cite pmid|13563462}}&lt;/ref&gt; 

A key prerequisite for DNA replication is that it must occur with extremely high fidelity and efficiency exactly once per cell cycle to prevent the accumulation of genetic alterations with potentially deleterious consequences for cell survival and organismal viability.&lt;ref&gt;{{Cite pmid|23818497}}&lt;/ref&gt; Incomplete, erroneous, or untimely DNA replication events can give rise to mutations, chromosomal polyploidy or aneuploidy, and gene copy number variations, each of which in turn can lead to various diseases, including cancer.&lt;ref name=#25238783&gt;{{Cite pmid|25238783}}&lt;/ref&gt;&lt;ref&gt;{{Cite pmid|23335075}}&lt;/ref&gt; To ensure complete and accurate duplication of the entire genome and the correct flow of genetic information to progeny cells, all DNA replication events are not only tightly regulated with cell cycle cues but are also coordinated with other cellular events such as transcription and DNA repair.&lt;ref name=#23838438&gt;{{Cite pmid|23838438}}&lt;/ref&gt;&lt;ref name=#17630848&gt;{{Cite pmid|17630848}}&lt;/ref&gt;&lt;ref name=#27435505&gt;{{Cite pmid|27435505}}&lt;/ref&gt;&lt;ref name=#19736523&gt;{{Cite pmid|19736523}}&lt;/ref&gt; 

DNA replication is divided into different stages ('''Figure 1'''). During initiation, the replication machineries – termed replisomes – are assembled on DNA in a bidirectional fashion. These assembly loci constitute the start sites of DNA replication or replication origins. In the elongation phase, replisomes travel in opposite directions with the replication forks, unwinding the DNA helix and synthesizing new complementary daughter DNA strands using both parental strands as templates. Once replication is complete, specific termination events lead to the disassembly of replisomes. As long as the entire genome is duplicated before cell division, one might assume that the location of replication start sites does not matter; yet, it has been shown that many organisms use preferred genomic regions as origins.&lt;ref name=#23838439&gt;{{Cite pmid|23838439}}&lt;/ref&gt;&lt;ref name=#25860614&gt;{{Cite pmid|25860614}}&lt;/ref&gt; The necessity to regulate origin location likely arises from the need to coordinate DNA replication with other processes that act on the shared chromatin template to avoid DNA strand breaks and DNA damage.&lt;ref name=#25238783/&gt;&lt;ref name=#27435505/&gt;&lt;ref name=#19736523/&gt;


== The Replicon Model ==
More than five decades ago, Jacob, Brenner, and Cuzin proposed the replicon hypothesis to explain the regulation of chromosomal DNA synthesis in ''E. coli''.&lt;ref&gt;Jacob F, Brenner S &amp; Cuzin F (1963) '''On the regulation of DNA replication in bacteria''' ''Cold Spring Harbor Symp Quant Biol'' 28:329-48&lt;/ref&gt; The model postulates that a diffusible, trans-acting factor, a so-called initiator, interacts with a cis-acting DNA element, the replicator, to promote replication onset at a nearby origin ('''Figure 1A, i'''). Once bound to replicators, initiators (often with the help of co-loader proteins) deposit replicative helicases onto DNA, which subsequently drive the recruitment of additional replisome components and the assembly of the entire replication machinery ('''Figure 1A, ii'''). The replicator thereby specifies the location of replication initiation events, and the chromosome region that is replicated from a single origin or initiation event is defined as the replicon. 

The concept of the replicator as a genetic entity has proven very useful in the quest to identify replicator DNA sequences and initiator proteins in prokaryotes, and to some extent also in eukaryotes, although the organization and complexity of replicators differ considerably between the domains of life [for reviews, see &lt;ref name=#15459665&gt;{{Cite pmid|15459665}}&lt;/ref&gt;&lt;ref name=#15229645&gt;{{Cite pmid|15229645}}&lt;/ref&gt;]. While bacterial genomes typically contain a single replicator that is specified by consensus DNA sequence elements and that controls replication of the entire chromosome ('''Figure 1A'''), most eukaryotic replicators – with the exception of budding yeast – are not defined at the level of DNA sequence; instead, they appear to be specified combinatorially by local DNA structural and chromatin cues.&lt;ref name=#14765124&gt;{{Cite pmid|14765124}}&lt;/ref&gt;&lt;ref name=#12897055&gt;{{Cite pmid|12897055}}&lt;/ref&gt;&lt;ref name=#20932478&gt;{{Cite pmid|20932478}}&lt;/ref&gt;&lt;ref name=#21364325&gt;{{Cite pmid|21364325}}&lt;/ref&gt;&lt;ref name=#27867195&gt;{{Cite pmid|27867195}}&lt;/ref&gt;&lt;ref name=#25999062&gt;{{Cite pmid|25999062}}&lt;/ref&gt;&lt;ref name=#27542827&gt;{{Cite pmid|27542827}}&lt;/ref&gt;&lt;ref name=#22373526&gt;{{Cite pmid|22373526}}&lt;/ref&gt;&lt;ref name=#25972891&gt;{{Cite pmid|25972891}}&lt;/ref&gt;&lt;ref name=#30018425&gt;{{Cite pmid|30018425}}&lt;/ref&gt; Eukaryotic chromosomes are also much larger than their bacterial counterparts, raising the need for initiating DNA synthesis from many origins simultaneously to ensure timely replication of the entire genome ('''Figure 1B'''). Additionally, many more replicative helicases are loaded than activated to initiate replication in a given cell cycle ('''Figure 1B'''). The context-driven definition of replicators and selection of origins suggests a relaxed replicon model in eukaryotic systems that allows for flexibility in the DNA replication program.&lt;ref name=#15459665/&gt; Although replicators and origins can be spaced physically apart on chromosomes, they often co-localize or are located in close proximity; for simplicity, we will thus refer to both elements as ‘origins’ throughout this review.


== Bacterial Replication Origins ==
Most bacterial chromosomes are circular and contain a single origin of chromosomal replication (''oriC''). Bacterial ''oriC'' regions are surprisingly diverse in size (ranging from 250 bp to 2 kbp), sequence, and organization;&lt;ref name=#15258248&gt;{{Cite pmid|15258248}}&lt;/ref&gt;&lt;ref name=#23093601&gt;{{Cite pmid|23093601}}&lt;/ref&gt; nonetheless, their ability to drive replication onset typically depends on sequence-specific readout of consensus DNA elements by the bacterial initiator, a protein called DnaA.&lt;ref name=#6091903&gt;{{Cite pmid|6091903}}&lt;/ref&gt;&lt;ref name=#6310593&gt;{{Cite pmid|6310593}}&lt;/ref&gt;&lt;ref name=#9611803&gt;{{Cite pmid|9611803}}&lt;/ref&gt;&lt;ref name=#21620858&gt;{{Cite pmid|21620858}}&lt;/ref&gt; Origins in bacteria are either continuous or bipartite and contain three functional elements that control origin activity: conserved DNA repeats that are specifically recognized by DnaA (called DnaA-boxes), an AT-rich DNA unwinding element (DUE), and binding sites for proteins that help regulate replication initiation ('''Figure 2A''') [for reviews, see &lt;ref name=#23838439/&gt;&lt;ref name=#23746253&gt;{{Cite pmid|23746253}}&lt;/ref&gt;&lt;ref name=#25610430&gt;{{Cite pmid|25610430}}&lt;/ref&gt; Interactions of DnaA both with the double-stranded (ds) DnaA-box regions and with single-stranded DNA (ssDNA) in the DUE are important for origin activation and are mediated by different domains in the initiator protein: a helix-turn-helix (HTH) DNA binding element and an ATPases associated with various cellular activities (AAA+) domain, respectively ('''Figure 2B''').&lt;ref name=#10572294&gt;{{Cite pmid|10572294}}&lt;/ref&gt;&lt;ref name=#9417934&gt;{{Cite pmid|9417934}}&lt;/ref&gt;&lt;ref name=#11250912&gt;{{Cite pmid|11250912}}&lt;/ref&gt;&lt;ref name=#12682358&gt;{{Cite pmid|12682358}}&lt;/ref&gt;&lt;ref name=#21964332&gt;{{Cite pmid|21964332}}&lt;/ref&gt;&lt;ref name=#12234917&gt;{{Cite pmid|12234917}}&lt;/ref&gt;&lt;ref name=#15037234&gt;{{Cite pmid|15037234}}&lt;/ref&gt;&lt;ref name=#9287298&gt;{{Cite pmid|9287298}}&lt;/ref&gt; While the sequence, number, and arrangement of origin-associated DnaA-boxes vary throughout the bacterial kingdom, their specific positioning and spacing in a given species are critical for ''oriC'' function and for productive initiation complex formation.&lt;ref name=#15258248/&gt;&lt;ref name=#23093601/&gt;&lt;ref name=#2843291&gt;{{Cite pmid|2843291}}&lt;/ref&gt;&lt;ref name=#21895796&gt;{{Cite pmid|21895796}}&lt;/ref&gt;&lt;ref name=#15790315&gt;{{Cite pmid|15790315}}&lt;/ref&gt; 

Among bacteria, ''E. coli'' has proven to be a particular powerful model system to study the organization, recognition, and activation mechanism of replication origins. ''E. coli'' ''oriC'' comprises an approximately ~260 bp region containing four different types of initiator binding elements that differ in their affinities for DnaA and their dependency on the co-factor ATP ('''Figure 2A'''). DnaA-boxes R1-R5 constitute high-affinity sites that are bound by the HTH domain of DnaA irrespective of the nucleotide-binding state of the initiator.&lt;ref name=#6091903/&gt;&lt;ref name=#2995681&gt;{{Cite pmid|2995681}}&lt;/ref&gt;&lt;ref name=#8663334&gt;{{Cite pmid|8663334}}&lt;/ref&gt;&lt;ref name=#7615570&gt;{{Cite pmid|7615570}}&lt;/ref&gt;&lt;ref name=#9351837&gt;{{Cite pmid|9351837}}&lt;/ref&gt; By contrast, the I- and -sites, which are interspersed between the R-sites, are low-affinity DnaA-boxes and associate with ATP-bound DnaA.&lt;ref name=#14978287&gt;{{Cite pmid|14978287}}&lt;/ref&gt;&lt;ref name=#15901724&gt;{{Cite pmid|15901724}}&lt;/ref&gt;&lt;ref name=#10545126&gt;{{Cite pmid|10545126}}&lt;/ref&gt; Binding of the HTH domains to the high- and low-affinity DnaA recognition elements promotes ATP-dependent higher-order oligomerization of DnaA’s AAA+ modules into a right-handed filament that wraps duplex DNA around its outer surface, thereby generating superhelical torsion that facilitates melting of the adjacent AT-rich DUE ('''Figure 2C''').&lt;ref name=#10572294/&gt;&lt;ref name=#2542031&gt;{{Cite pmid|2542031}}&lt;/ref&gt;&lt;ref name=#19833870&gt;{{Cite pmid|19833870}}&lt;/ref&gt;&lt;ref name=#16829961&gt;{{Cite pmid|16829961}}&lt;/ref&gt;&lt;ref name=#22581769&gt;{{Cite pmid|22581769}}&lt;/ref&gt; DNA strand separation is additionally aided by direct interactions of DnaA’s AAA+ ATPase domains with triplet repeat regions, so-called DnaA-trios, in the proximal DUE region [59]. The engagement of single-stranded trinucleotides segments by the initiator filament stretches DNA and stabilizes the initiation bubble by preventing reannealing.&lt;ref name=#21964332/&gt; The DnaA-trio origin element is conserved in many bacterial species, indicating it is a key element for origin function.&lt;ref name=#27281207&gt;{{Cite pmid|27281207}}&lt;/ref&gt; The melted DUE is an entry site for the ''E. coli'' replicative helicase DnaB, which is deposited onto each of the single DNA strands by its loader protein DnaC .

Although the different DNA binding activities of DnaA have been extensively studied biochemically and various apo-, ssDNA-, or dsDNA-bound structures have been determined.&lt;ref name=#12682358/&gt;&lt;ref name=#21964332/&gt;&lt;ref name=#12234917/&gt;&lt;ref name=#16829961/&gt;, the exact architecture of the higher-order DnaA-''oriC'' initiation assembly remains unclear. Two models have been proposed to explain the organization of essential origin elements and DnaA-mediated ''oriC'' melting. The two-state model assumes a continuous DnaA filament that switches from a dsDNA binding mode (the organizing complex) to an ssDNA binding mode in the DUE (the melting complex) ('''Figure 2C, left panel''').&lt;ref name=#16829961/&gt;&lt;ref name=#20595381&gt;{{Cite pmid|20595381}}&lt;/ref&gt; By contrast, in the loop-back model, the DNA is sharply bent in ''oriC'' and folds back onto the initiator filament so that DnaA protomers simultaneously engage double- and single-stranded DNA regions ('''Figure 2C, right panel''').&lt;ref name=#22053082&gt;{{Cite pmid|22053082}}&lt;/ref&gt; Elucidating how exactly ''oriC'' DNA is organized by DnaA remains thus an important task for future studies. Insights into initiation complex architecture will help explain not only how origin DNA is melted, but also how a replicative helicase is loaded onto each of the exposed single DNA strands in the unwound DUE, and how these events are aided by interactions of the helicase with the initiator and specific loader proteins. 


== Archaeal Replication Origins ==
Archaeal replication origins share some but not all of the organizational features of bacterial oriC. Unlike bacteria, archaea often initiate replication from multiple origins per chromosome (one to four have been reported) [30, 62-70]; yet, archaeal origins also bear specialized sequence regions that control origin function [for recent reviews, see 71, 72, 73]. These elements include both DNA sequence-specific origin recognition boxes (ORBs or miniORBs) and an AT-rich DUE that is flanked by one or several ORB regions [68, 74]. ORB elements display a considerable degree of diversity in terms of their number, arrangement, and sequence, both among different archaeal species and among different origins within in a single species [63, 68, 75]. An additional degree of complexity is introduced by the initiator, Orc1/Cdc6 in archaea, which binds to ORB regions. Archaeal genomes typically encode multiple paralogs of Orc1/Cdc6 that vary substantially in their affinities for distinct ORB elements and that differentially contribute to origin activities [68, 76-78]. In Sulfolobus solfataricus, for example, three chromosomal origins have been mapped (oric1, oriC2, and oriC3; '''Figure 3A'''), and biochemical studies have revealed complex binding patterns of initiators at these sites ('''Figure 3B''') [68, 69, 79, 80]. The cognate initiator for oriC1 is Orc1-1, which associates with several ORBs at this origin [68, 77]. OriC2 and oriC3 are bound by both Orc1-1 and Orc1-3 [68, 77, 80]. Conversely, a third paralog, Orc1-2, footprints at all three origins but has been postulated to negatively regulate replication initiation [68, 80]. Additionally, the WhiP protein, an initiator unrelated to Orc1/Cdc6, has been shown to bind all origins as well and to drive origin activity of oriC3 in the closely related Sulfolobus islandicus [77, 79]. Because archaeal origins often contain several adjacent ORB elements, multiple Orc1/Cdc6 paralogs can be simultaneously recruited to an origin and oligomerize in some instances [78, 81]; however, in contrast to bacterial DnaA, formation of a higher-order initiator assembly does not appear to be a general prerequisite for origin function in the archaeal domain.
       
Structural studies have provided insights into how archaeal Orc1/Cdc6 recognizes ORB elements and remodels origin DNA [81, 82]. Orc1/Cdc6 paralogs are two-domain proteins and are composed of a AAA+ ATPase module fused to a C-terminal winged-helix fold ('''Figure 3C''') [83-85]. DNA-bound structures of Orc1/Cdc6 revealed that ORBs are bound by an Orc1/Cdc6 monomer despite the presence of inverted repeat sequences within ORB elements [81, 82]. Both the ATPase and winged-helix regions interact with the DNA duplex but contact the palindromic ORB repeat sequence asymmetrically, which orients Orc1/Cdc6 in a specific direction on the repeat [81, 82]. Interestingly, the DUE-flanking ORB or miniORB elements often have opposite polarities [63, 68, 78, 86, 87], which predicts that the AAA+ lid subdomains and the winged-helix domains of Orc1/Cdc6 are positioned on either side of the DUE in a manner where they face each other ('''Figure 3B, bottom panel''') [81, 82]. Since both regions of Orc1/Cdc6 associate with a minichromosome maintenance (MCM) replicative helicase [88], this specific arrangement of ORB elements and Orc1/Cdc6 is likely important for loading two MCM complexes symmetrically onto the DUE ('''Figure 3B''') [68]. Surprisingly, while the ORB DNA sequence determines the directionality of Orc1/Cdc6 binding, the initiator makes relatively few sequence-specific contacts with DNA [81, 82]. However, Orc1/Cdc6 severely underwinds and bends DNA, suggesting that it relies on a mix of both DNA sequence and context-dependent DNA structural features to recognize origins [81, 82, 89]. Notably, base pairing is maintained in the distorted DNA duplex upon Orc1/Cdc6 binding in the crystal structures [81, 82], whereas biochemical studies have yielded contradictory findings as to whether archaeal initiators can melt DNA similarly to bacterial DnaA [77, 78, 90]. Although the evolutionary kinship of archaeal and eukaryotic initiators and replicative helicases indicates that archaeal MCM is likely loaded onto duplex DNA (see next section), the temporal order of origin melting and helicase loading, as well as the mechanism for origin DNA melting, in archaeal systems remains therefore to be clearly established. Likewise, how exactly the MCM helicase is loaded onto DNA needs to be addressed in future studies.


== Eukaryotic Replication Origins ==
Origin organization, specification, and activation in eukaryotes are more complex than in bacterial or archaeal kingdoms and significantly deviate from the paradigm established for prokaryotic replication initiation. The large genome sizes of eukaryotic cells, which range from 12 Mbp in S. cerevisiae to 3 Gbp in humans, necessitates that DNA replication starts at several hundred (in budding yeast) to tens of thousands (in humans) origins to complete DNA replication of all chromosomes during each cell cycle [for recent reviews, see 24, 91]. With the exception of S. cerevisiae and related Saccharomycotina species, eukaryotic origins do not contain consensus DNA sequence elements but their location is influenced by contextual cues such as local DNA topology, DNA structural features, and chromatin environment [17, 23, 25]. Nonetheless, eukaryotic origin function still relies on a conserved initiator protein complex to load replicative helicases onto DNA during the late M and G1 phases of the cell cycle, a step known as origin licensing [92] ('''Figure 1B'''). In contrast to their bacterial counterparts, replicative helicases in eukaryotes are loaded onto origin DNA in an inactive form and only a subset of them (10-20% in mammalian cells) is activated during S phase in any given cell cycle, events that are referred to as origin firing ('''Figure 1B''') [93-95]. The location of active eukaryotic origins is therefore determined at two different levels, origin licensing to mark all potential origins, and origin firing to select a subset that permits assembly of the replication machinery and initiation of DNA synthesis. The extra licensed origins serve as backup and are activated only upon slowing or stalling of nearby replication forks, ensuring that DNA replication can be completed when cells encounter replication stress [96, 97]. Together, the excess of licensed origins and the tight cell cycle control of origin licensing and firing embody two important strategies to prevent under- and overreplication and to maintain the integrity of eukaryotic genomes.

Early studies in S. cerevisiae indicated that replication origins in eukaryotes might be recognized in a DNA-sequence-specific manner analogously to those in prokaryotes. In budding yeast, the search for genetic replicators lead to the identification of autonomously replicating sequences (ARS) that support efficient DNA replication initiation of extrachromosomal DNA [98-100]. These ARS regions are approximately 100-200 bp long and exhibit a multipartite organization, containing A, B1, B2, and sometimes B3 elements that together are essential for origin function ('''Figure 4''') [101, 102]. The A element encompasses the conserved 11 bp ARS consensus sequence (ACS) [103, 104], which, in conjunction with the B1 element, constitutes the primary binding site for the heterohexameric origin recognition complex (ORC), the eukaryotic replication initiator [105-108]. Within ORC, five subunits are predicated on conserved AAA+ ATPase and winged-helix folds and co-assemble into a pentameric ring that encircles DNA [108-110] ('''Figure 4'''). In budding yeast ORC, DNA binding elements in the ATPase and winged-helix domains, as well as adjacent basic patch regions in some of the ORC subunits, are positioned in the central pore of the ORC ring such that they aid the DNA-sequence-specific recognition of the ACS in an ATP-dependent manner [108, 111]. By contrast, the roles of the B2 and B3 elements are less clear. The B2 region largely conforms to the ACS sequence and has been suggested to function as a second ORC binding site under certain conditions, or as a binding site for the replicative helicase core [112-116]. Conversely, the B3 element recruits the transcription factor Abf1, albeit B3 is not found at all budding yeast origins and Abf1 binding does not appear to be strictly essential for origin function [101, 117, 118]. 

Origin recognition in eukaryotes other than S. cerevisiae or its close relatives does not conform to the sequence-specific read-out of conserved origin DNA elements. Pursuits to isolate specific chromosomal replicator sequences more generally in eukaryotic species, either genetically or by genome-wide mapping of initiator binding or replication start sites, have failed to identify clear consensus sequences at origins [119-130]. Thus, sequence-specific DNA-initiator interactions in budding yeast signify a specialized mode for origin recognition in this system rather than an archetypal mode for origin specification across the eukaryotic domain. Nonetheless, DNA replication does initiate at discrete sites that are not randomly distributed across eukaryotic genomes, arguing that alternative means determine the chromosomal location of origins in these systems. These mechanisms involve a complex interplay between DNA accessibility, nucleotide sequence skew, nucleosome positioning, epigenetic features, DNA topology and certain DNA structural features (e.g., G4 motifs) and vary both between different origins in an organism and among species [14, 15, 22, 23, 25]. Accordingly, ORC assemblies from various species have evolved specialized auxiliary domains that are thought to aid initiator targeting to chromosomal origins ('''Figure 4'''). For example, the Orc4 subunit in S. pombe ORC contains several AT-hooks that preferentially bind AT-rich DNA [131], while in metazoan ORC the TFIIB-like domain of Orc6 is thought to perform a similar function [132]. Metazoan Orc1 proteins also harbor a bromo-adjacent homology (BAH) domain that interacts with H4K20me2-nucleosomes [133]. Particularly in mammalian cells, H4K20 methylation has been reported to be required for efficient replication initiation [134-137]. In addition to direct recognition of specific DNA or epigenetic features, ORC also associates with several partner proteins that could aid initiator recruitment, including LRWD1, PHIP (or DCAF14), HMGA1a, among others ('''Figure 4''') [21, 138-144]. Interestingly, Drosophila ORC, like its budding yeast counterpart, bends DNA and negative supercoiling has been reported to enhance DNA binding of this complex, suggesting that DNA shape and malleability might influence the location of ORC binding sites across metazoan genomes [19, 108, 145-147]. A molecular understanding for how ORC’s DNA binding regions might support the read out of structural properties of the DNA duplex in metazoans rather than specific DNA sequence as in S. cerevisiae awaits high-resolution structural information of DNA-bound metazoan initiator assemblies. Likewise, whether and how different epigenetic factors contribute to initiator recruitment or may help establish a multifactorial “origin recognition code” in metazoan systems is poorly defined and is an important question that needs to be addressed in the future. 

Once recruited to origins, ORC and its co-factors Cdc6 and Cdt1 drive the deposition of the minichromosome maintenance 2-7 (Mcm2-7) complex onto DNA [for reviews see 92, 148]. Like the archaeal replicative helicase core, Mcm2-7 is loaded as a head-to-head double hexamer onto DNA to license origins [93-95] ('''Figure 1B'''). In S-phase, Dbf4-dependent kinase (DDK) and cyclin-dependent kinase (CDK) phosphorylate several Mcm2-7 subunits and additional initiation factors to promote the recruitment of the helicase co-activators Cdc45 and GINS, DNA melting, and ultimately bidirectional replisome assembly at a subset of the licensed origins ('''Figure 1B''') [149, 150]. In both yeast and metazoans, origins are free or depleted of nucleosomes, a property that is crucial for Mcm2-7 loading, indicating that chromatin state at origins regulates not only initiator recruitment but also helicase loading [125, 151-155]. A permissive chromatin environment is also important for origin activation and has been implicated in regulating both origin efficiency and the timing of origin firing. Euchromatic origins typically contain active chromatin marks, replicate early, and are more efficient than late-replicating, heterochromatic origins, which conversely are characterized by repressive marks [91, 153, 156]. Not surprisingly, several chromatin remodelers and chromatin-modifying enzymes have been found to associate with origins and certain initiation factors [157, 158], but how their activities impact different replication initiation events remains largely obscure and is an important topic for future studies.

Why have metazoan replication origins diverged from the DNA sequence-specific recognition paradigm that determines replication start sites in prokaryotes and budding yeast? Observations that metazoan origins often co-localize with promoter regions in Drosophila and mammalian cells and that replication-transcription conflicts due to collisions of the underlying molecular machineries can lead to DNA damage suggest that proper coordination of transcription and replication is important for maintaining genome stability [120, 122, 124, 127, 159]. Sequence-independent initiator binding to DNA allows for flexibility in specifying helicase loading sites and, together with the variability in activation efficiencies of licensed origins, may contribute to the co-regulation of the DNA replication and transcriptional programs during development and cell fate transitions. Indeed, cell-type specific and developmentally-regulated origins have been found in metazoans [121, 128, 129, 160-164]. However, a large degree of flexibility in origin choice also exists among different cells within a single population [124, 130, 161], albeit the molecular mechanisms that lead to the heterogeneity in origin usage remain ill-defined. Mapping origins in single cells in metazoan systems and correlating these initiation events with single-cell gene expression and chromatin status will be important to elucidate whether origin choice is purely stochastic or controlled in a defined manner.  


== Concluding Remarks ==
Although DNA replication is essential for genetic inheritance, defined, site-specific replication origins are technically not a requirement for genome duplication as long as all chromosomes are copied in their entirety to maintain gene copy numbers. Certain bacteriophages and viruses, for example, can initiate DNA replication by homologous recombination independent of dedicated origins [165]. Likewise, the archaeon Haloferax volcanii uses recombination-dependent initiation to duplicate its genome when its endogenous origins are deleted &lt;ref&gt;{{Cite pmid|PMC3843117}}&lt;/ref&gt;. Despite the ability to sustain viability under these exceptional circumstances, origin-dependent initiation is a common strategy universally adopted across different domains of life. The controlled assembly of the replication machinery at origins likely confers long-term advantage to cells by allowing tight cell cycle regulation and by maintaining a specific replication dynamics. The divergent origin specification modes between prokaryotes and budding yeast on one the one hand and metazoans on the other hand appear to reflect distinct needs to coordinate the spatiotemporal replication program with gene expression and cell differentiation programs to ensure not only genetic but also epigenetic inheritance and to preserve cell identity. Deciphering the underlying molecular mechanisms that modulate origin location, usage, and timing to define the replication program in metazoan systems represents an important major challenge in the field and will be essential to understand how dysregulation of these events are linked to human diseases. In addition, detailed studies of replication initiation have focused on a limited number of model systems. The extensively studied fungi and metazoa are both members of the opisthokont supergroup and exemplify only a small fraction of the evolutionary landscape in the eukaryotic domain [166]. Comparably few efforts have been directed at other eukaryotic model systems, such as kinetoplastids or tetrahymena [167-173]. Surprisingly, these studies have revealed interesting differences both in origin properties and in initiator composition compared to yeast and metazoans. Further exploration of replication initiation mechanisms across different branches of the eukaryotic domain will likely yield unexpected insight into the diversity and evolution of this fundamental biological process.


== References==


62.	Myllykallio H, Lopez P, Lopez-Garcia P, Heilig R, Saurin W, Zivanovic Y, et al. Bacterial mode of replication with eukaryotic-like machinery in a hyperthermophilic archaeon. Science. 2000;288(5474):2212-5. Epub 2000/06/24. PubMed PMID: 10864870.

63.	Norais C, Hawkins M, Hartman AL, Eisen JA, Myllykallio H, Allers T. Genetic and physical mapping of DNA replication origins in Haloferax volcanii. PLoS genetics. 2007;3(5):e77. Epub 2007/05/22. doi: 10.1371/journal.pgen.0030077. PubMed PMID: 17511521; PubMed Central PMCID: PMCPMC1868953.

64.	Hawkins M, Malla S, Blythe MJ, Nieduszynski CA, Allers T. Accelerated growth in the absence of DNA replication origins. Nature. 2013;503(7477):544-7. Epub 2013/11/05. doi: 10.1038/nature12650. PubMed PMID: 24185008; PubMed Central PMCID: PMCPMC3843117.

65.	Wu Z, Liu J, Yang H, Liu H, Xiang H. Multiple replication origins with diverse control mechanisms in Haloarcula hispanica. Nucleic acids research. 2014;42(4):2282-94. Epub 2013/11/26. doi: 10.1093/nar/gkt1214. PubMed PMID: 24271389; PubMed Central PMCID: PMCPMC3936714.

66.	Pelve EA, Martens-Habbena W, Stahl DA, Bernander R. Mapping of active replication origins in vivo in thaum- and euryarchaeal replicons. Molecular microbiology. 2013;90(3):538-50. Epub 2013/09/03. doi: 10.1111/mmi.12382. PubMed PMID: 23991938.

67.	Pelve EA, Lindas AC, Knoppel A, Mira A, Bernander R. Four chromosome replication origins in the archaeon Pyrobaculum calidifontis. Molecular microbiology. 2012;85(5):986-95. Epub 2012/07/21. doi: 10.1111/j.1365-2958.2012.08155.x. PubMed PMID: 22812406.

68.	Robinson NP, Dionne I, Lundgren M, Marsh VL, Bernander R, Bell SD. Identification of two origins of replication in the single chromosome of the archaeon Sulfolobus solfataricus. Cell. 2004;116(1):25-38. PubMed PMID: 14718164.

69.	Lundgren M, Andersson A, Chen L, Nilsson P, Bernander R. Three replication origins in Sulfolobus species: synchronous initiation of chromosome replication and asynchronous termination. Proceedings of the National Academy of Sciences of the United States of America. 2004;101(18):7046-51. doi: 10.1073/pnas.0400656101. PubMed PMID: 15107501; PubMed Central PMCID: PMC406463.

70.	Luo H, Gao F. DoriC 10.0: an updated database of replication origins in prokaryotic genomes including chromosomes and plasmids. Nucleic acids research. 2018. Epub 2018/10/27. doi: 10.1093/nar/gky1014. PubMed PMID: 30364951.

71.	Bell SD. Initiation of DNA Replication in the Archaea. Adv Exp Med Biol. 2017;1042:99-115. Epub 2018/01/23. doi: 10.1007/978-981-10-6955-0_5. PubMed PMID: 29357055.

72.	Ausiannikava D, Allers T. Diversity of DNA Replication in the Archaea. Genes (Basel). 2017;8(2). Epub 2017/02/02. doi: 10.3390/genes8020056. PubMed PMID: 28146124; PubMed Central PMCID: PMCPMC5333045.

73.	Wu Z, Liu J, Yang H, Xiang H. DNA replication origins in archaea. Front Microbiol. 2014;5:179. Epub 2014/05/09. doi: 10.3389/fmicb.2014.00179. PubMed PMID: 24808892; PubMed Central PMCID: PMCPMC4010727.

74.	Matsunaga F, Forterre P, Ishino Y, Myllykallio H. In vivo interactions of archaeal Cdc6/Orc1 and minichromosome maintenance proteins with the replication origin. Proceedings of the National Academy of Sciences of the United States of America. 2001;98(20):11152-7. Epub 2001/09/20. doi: 10.1073/pnas.191387498. PubMed PMID: 11562464; PubMed Central PMCID: PMCPMC58699.

75.	Wu Z, Liu H, Liu J, Liu X, Xiang H. Diversity and evolution of multiple orc/cdc6-adjacent replication origins in haloarchaea. BMC genomics. 2012;13:478. Epub 2012/09/18. doi: 10.1186/1471-2164-13-478. PubMed PMID: 22978470; PubMed Central PMCID: PMCPMC3528665.

76.	Bell SD. Archaeal orc1/cdc6 proteins. Sub-cellular biochemistry. 2012;62:59-69. Epub 2012/08/25. doi: 10.1007/978-94-007-4572-8_4. PubMed PMID: 22918580.

77.	Samson RY, Xu Y, Gadelha C, Stone TA, Faqiri JN, Li D, et al. Specificity and function of archaeal DNA replication initiator proteins. Cell reports. 2013;3(2):485-96. doi: 10.1016/j.celrep.2013.01.002. PubMed PMID: 23375370; PubMed Central PMCID: PMC3607249.

78.	Grainge I, Gaudier M, Schuwirth BS, Westcott SL, Sandall J, Atanassova N, et al. Biochemical analysis of a DNA replication origin in the archaeon Aeropyrum pernix. Journal of molecular biology. 2006;363(2):355-69. doi: 10.1016/j.jmb.2006.07.076. PubMed PMID: 16978641.

79.	Robinson NP, Bell SD. Extrachromosomal element capture and the evolution of multiple replication origins in archaeal chromosomes. Proceedings of the National Academy of Sciences of the United States of America. 2007;104(14):5806-11. Epub 2007/03/30. doi: 10.1073/pnas.0700206104. PubMed PMID: 17392430; PubMed Central PMCID: PMCPMC1851573.

80.	Robinson NP, Blood KA, McCallum SA, Edwards PA, Bell SD. Sister chromatid junctions in the hyperthermophilic archaeon Sulfolobus solfataricus. The EMBO journal. 2007;26(3):816-24. Epub 2007/01/27. doi: 10.1038/sj.emboj.7601529. PubMed PMID: 17255945; PubMed Central PMCID: PMCPMC1794387.

81.	Dueber EL, Corn JE, Bell SD, Berger JM. Replication origin recognition and deformation by a heterodimeric archaeal Orc1 complex. Science. 2007;317(5842):1210-3. doi: 10.1126/science.1143690. PubMed PMID: 17761879.

82.	Gaudier M, Schuwirth BS, Westcott SL, Wigley DB. Structural basis of DNA replication origin recognition by an ORC protein. Science. 2007;317(5842):1213-6. doi: 10.1126/science.1143664. PubMed PMID: 17761880.

83.	Capaldi SA, Berger JM. Biochemical characterization of Cdc6/Orc1 binding to the replication origin of the euryarchaeon Methanothermobacter thermoautotrophicus. Nucleic acids research. 2004;32(16):4821-32. doi: 10.1093/nar/gkh819. PubMed PMID: 15358831; PubMed Central PMCID: PMC519113.

84.	Liu J, Smith CL, DeRyckere D, DeAngelis K, Martin GS, Berger JM. Structure and function of Cdc6/Cdc18: implications for origin recognition and checkpoint control. Molecular cell. 2000;6(3):637-48. doi: 10.1016/S1097-2765(00)00062-9. PubMed PMID: 11030343.

85.	Singleton MR, Morales R, Grainge I, Cook N, Isupov MN, Wigley DB. Conformational changes induced by nucleotide binding in Cdc6/ORC from Aeropyrum pernix. Journal of molecular biology. 2004;343(3):547-57. doi: 10.1016/j.jmb.2004.08.044. PubMed PMID: 15465044.

86.	Matsunaga F, Norais C, Forterre P, Myllykallio H. Identification of short 'eukaryotic' Okazaki fragments synthesized from a prokaryotic replication origin. EMBO reports. 2003;4(2):154-8. Epub 2003/03/04. doi: 10.1038/sj.embor.embor732. PubMed PMID: 12612604; PubMed Central PMCID: PMCPMC1315830.

87.	Berquist BR, DasSarma S. An archaeal chromosomal autonomously replicating sequence element from an extreme halophile, Halobacterium sp. strain NRC-1. Journal of bacteriology. 2003;185(20):5959-66. Epub 2003/10/04. PubMed PMID: 14526006; PubMed Central PMCID: PMCPMC225043.

88.	Kasiviswanathan R, Shin JH, Kelman Z. Interactions between the archaeal Cdc6 and MCM proteins modulate their biochemical properties. Nucleic acids research. 2005;33(15):4940-50. Epub 2005/09/10. doi: 10.1093/nar/gki807. PubMed PMID: 16150924; PubMed Central PMCID: PMCPMC1201339.

89.	Dueber EC, Costa A, Corn JE, Bell SD, Berger JM. Molecular determinants of origin discrimination by Orc1 initiators in archaea. Nucleic acids research. 2011;39(9):3621-31. doi: 10.1093/nar/gkq1308. PubMed PMID: 21227921; PubMed Central PMCID: PMC3089459.

90.	Matsunaga F, Takemura K, Akita M, Adachi A, Yamagami T, Ishino Y. Localized melting of duplex DNA by Cdc6/Orc1 at the DNA replication origin in the hyperthermophilic archaeon Pyrococcus furiosus. Extremophiles : life under extreme conditions. 2010;14(1):21-31. doi: 10.1007/s00792-009-0284-9. PubMed PMID: 19787415.

91.	Marks AB, Fu H, Aladjem MI. Regulation of Replication Origins. Adv Exp Med Biol. 2017;1042:43-59. Epub 2018/01/23. doi: 10.1007/978-981-10-6955-0_2. PubMed PMID: 29357052.

92.	Bleichert F, Botchan MR, Berger JM. Mechanisms for initiating cellular DNA replication. Science. 2017;355(6327):eaah6317. doi: 10.1126/science.aah6317. PubMed PMID: 28209641.

93.	Gambus A, Khoudoli GA, Jones RC, Blow JJ. MCM2-7 form double hexamers at licensed origins in Xenopus egg extract. The Journal of biological chemistry. 2011;286(13):11855-64. doi: 10.1074/jbc.M110.199521. PubMed PMID: 21282109; PubMed Central PMCID: PMC3064236.

94.	Remus D, Beuron F, Tolun G, Griffith JD, Morris EP, Diffley JF. Concerted loading of Mcm2-7 double hexamers around DNA during DNA replication origin licensing. Cell. 2009;139(4):719-30. doi: 10.1016/j.cell.2009.10.015. PubMed PMID: 19896182; PubMed Central PMCID: PMC2804858.

95.	Evrin C, Clarke P, Zech J, Lurz R, Sun J, Uhle S, et al. A double-hexameric MCM2-7 complex is loaded onto origin DNA during licensing of eukaryotic DNA replication. Proceedings of the National Academy of Sciences of the United States of America. 2009;106(48):20240-5. doi: 10.1073/pnas.0911500106. PubMed PMID: 19910535; PubMed Central PMCID: PMC2787165.

96.	Ge XQ, Jackson DA, Blow JJ. Dormant origins licensed by excess Mcm2-7 are required for human cells to survive replicative stress. Genes &amp; development. 2007;21(24):3331-41. Epub 2007/12/15. doi: 10.1101/gad.457807. PubMed PMID: 18079179; PubMed Central PMCID: PMCPMC2113033.

97.	Ibarra A, Schwob E, Mendez J. Excess MCM proteins protect human cells from replicative stress by licensing backup origins of replication. Proceedings of the National Academy of Sciences of the United States of America. 2008;105(26):8956-61. Epub 2008/06/27. doi: 10.1073/pnas.0803978105. PubMed PMID: 18579778; PubMed Central PMCID: PMCPMC2449346.

98.	Stinchcomb DT, Struhl K, Davis RW. Isolation and characterisation of a yeast chromosomal replicator. Nature. 1979;282(5734):39-43. PubMed PMID: 388229.

99.	Huberman JA, Spotila LD, Nawotka KA, el-Assouli SM, Davis LR. The in vivo replication origin of the yeast 2 microns plasmid. Cell. 1987;51(3):473-81. Epub 1987/11/06. PubMed PMID: 3311385.

100.	Brewer BJ, Fangman WL. The localization of replication origins on ARS plasmids in S. cerevisiae. Cell. 1987;51(3):463-71. Epub 1987/11/06. PubMed PMID: 2822257.

101.	Marahrens Y, Stillman B. A yeast chromosomal origin of DNA replication defined by multiple functional elements. Science. 1992;255(5046):817-23. Epub 1992/02/14. PubMed PMID: 1536007.

102.	Rao H, Marahrens Y, Stillman B. Functional conservation of multiple elements in yeast chromosomal replicators. Molecular and cellular biology. 1994;14(11):7643-51. Epub 1994/11/01. PubMed PMID: 7935478; PubMed Central PMCID: PMCPMC359300.

103.	Broach JR, Li YY, Feldman J, Jayaram M, Abraham J, Nasmyth KA, et al. Localization and sequence analysis of yeast origins of DNA replication. Cold Spring Harbor symposia on quantitative biology. 1983;47 Pt 2:1165-73. PubMed PMID: 6345070.

104.	Celniker SE, Sweder K, Srienc F, Bailey JE, Campbell JL. Deletion mutations affecting autonomously replicating sequence ARS1 of Saccharomyces cerevisiae. Molecular and cellular biology. 1984;4(11):2455-66. PubMed PMID: 6392851; PubMed Central PMCID: PMC369077.

105.	Rao H, Stillman B. The origin recognition complex interacts with a bipartite DNA binding site within yeast replicators. Proceedings of the National Academy of Sciences of the United States of America. 1995;92(6):2224-8. Epub 1995/03/14. PubMed PMID: 7892251; PubMed Central PMCID: PMCPMC42456.

106.	Rowley A, Cocker JH, Harwood J, Diffley JF. Initiation complex assembly at budding yeast replication origins begins with the recognition of a bipartite sequence by limiting amounts of the initiator, ORC. The EMBO journal. 1995;14(11):2631-41. Epub 1995/06/01. PubMed PMID: 7781615; PubMed Central PMCID: PMCPMC398377.

107.	Bell SP, Stillman B. ATP-dependent recognition of eukaryotic origins of DNA replication by a multiprotein complex. Nature. 1992;357(6374):128-34. doi: 10.1038/357128a0. PubMed PMID: 1579162.

108.	Li N, Lam WH, Zhai Y, Cheng J, Cheng E, Zhao Y, et al. Structure of the origin recognition complex bound to DNA replication origin. Nature. 2018;559(7713):217-22. Epub 2018/07/06. doi: 10.1038/s41586-018-0293-x. PubMed PMID: 29973722.

109.	Bleichert F, Botchan MR, Berger JM. Crystal structure of the eukaryotic origin recognition complex. Nature. 2015;519(7543):321-6. doi: 10.1038/nature14239. PubMed PMID: 25762138; PubMed Central PMCID: PMC4368505.

110.	Sun J, Evrin C, Samel SA, Fernandez-Cid A, Riera A, Kawakami H, et al. Cryo-EM structure of a helicase loading intermediate containing ORC-Cdc6-Cdt1-MCM2-7 bound to DNA. Nature structural &amp; molecular biology. 2013;20(8):944-51. doi: 10.1038/nsmb.2629. PubMed PMID: 23851460; PubMed Central PMCID: PMC3735830.

111.	Kawakami H, Ohashi E, Kanamoto S, Tsurimoto T, Katayama T. Specific binding of eukaryotic ORC to DNA replication origins depends on highly conserved basic residues. Scientific reports. 2015;5:14929. doi: 10.1038/srep14929. PubMed PMID: 26456755; PubMed Central PMCID: PMC4601075.

112.	Palzkill TG, Newlon CS. A yeast replication origin consists of multiple copies of a small conserved sequence. Cell. 1988;53(3):441-50. Epub 1988/05/06. PubMed PMID: 3284655.

113.	Wilmes GM, Bell SP. The B2 element of the Saccharomyces cerevisiae ARS1 origin of replication requires specific sequences to facilitate pre-RC formation. Proceedings of the National Academy of Sciences of the United States of America. 2002;99(1):101-6. doi: 10.1073/pnas.012578499. PubMed PMID: 11756674; PubMed Central PMCID: PMC117521.

114.	Coster G, Diffley JFX. Bidirectional eukaryotic DNA replication is established by quasi-symmetrical helicase loading. Science. 2017;357(6348):314-8. Epub 2017/07/22. doi: 10.1126/science.aan0063. PubMed PMID: 28729513.

115.	Zou L, Stillman B. Assembly of a complex containing Cdc45p, replication protein A, and Mcm2p at replication origins controlled by S-phase cyclin-dependent kinases and Cdc7p-Dbf4p kinase. Molecular and cellular biology. 2000;20(9):3086-96. Epub 2000/04/11. PubMed PMID: 10757793; PubMed Central PMCID: PMCPMC85601.

116.	Lipford JR, Bell SP. Nucleosomes positioned by ORC facilitate the initiation of DNA replication. Molecular cell. 2001;7(1):21-30. PubMed PMID: 11172708.

117.	Diffley JF, Cocker JH. Protein-DNA interactions at a yeast replication origin. Nature. 1992;357(6374):169-72. doi: 10.1038/357169a0. PubMed PMID: 1579168.

118.	Diffley JF, Stillman B. Purification of a yeast protein that binds to origins of DNA replication and a transcriptional silencer. Proceedings of the National Academy of Sciences of the United States of America. 1988;85(7):2120-4. Epub 1988/04/01. PubMed PMID: 3281162; PubMed Central PMCID: PMCPMC279940.

119.	Miotto B, Ji Z, Struhl K. Selectivity of ORC binding sites and the relation to replication timing, fragile sites, and deletions in cancers. Proceedings of the National Academy of Sciences of the United States of America. 2016;113(33):E4810-9. doi: 10.1073/pnas.1609060113. PubMed PMID: 27436900; PubMed Central PMCID: PMC4995967.

120.	MacAlpine HK, Gordan R, Powell SK, Hartemink AJ, MacAlpine DM. Drosophila ORC localizes to open chromatin and marks sites of cohesin complex loading. Genome research. 2010;20(2):201-11. doi: 10.1101/gr.097873.109. PubMed PMID: 19996087; PubMed Central PMCID: PMC2813476.

121.	Eaton ML, Prinz JA, MacAlpine HK, Tretyakov G, Kharchenko PV, MacAlpine DM. Chromatin signatures of the Drosophila replication program. Genome research. 2011;21(2):164-74. doi: 10.1101/gr.116038.110. PubMed PMID: 21177973; PubMed Central PMCID: PMC3032920.

122.	Dellino GI, Cittaro D, Piccioni R, Luzi L, Banfi S, Segalla S, et al. Genome-wide mapping of human DNA-replication origins: levels of transcription at ORC1 sites regulate origin selection and replication timing. Genome research. 2013;23(1):1-11. doi: 10.1101/gr.142331.112. PubMed PMID: 23187890; PubMed Central PMCID: PMC3530669.

123.	Cayrou C, Ballester B, Peiffer I, Fenouil R, Coulombe P, Andrau JC, et al. The chromatin environment shapes DNA replication origin organization and defines origin classes. Genome research. 2015;25(12):1873-85. doi: 10.1101/gr.192799.115. PubMed PMID: 26560631; PubMed Central PMCID: PMC4665008.

124.	Cayrou C, Coulombe P, Vigneron A, Stanojcic S, Ganier O, Peiffer I, et al. Genome-scale analysis of metazoan replication origins reveals their organization in specific but flexible sites defined by conserved features. Genome research. 2011;21(9):1438-49. doi: 10.1101/gr.121830.111. PubMed PMID: 21750104; PubMed Central PMCID: PMC3166829.

125.	Lubelsky Y, Sasaki T, Kuipers MA, Lucas I, Le Beau MM, Carignon S, et al. Pre-replication complex proteins assemble at regions of low nucleosome occupancy within the Chinese hamster dihydrofolate reductase initiation zone. Nucleic acids research. 2011;39(8):3141-55. Epub 2010/12/15. doi: 10.1093/nar/gkq1276. PubMed PMID: 21148149; PubMed Central PMCID: PMCPMC3082903.

126.	Hayashi M, Katou Y, Itoh T, Tazumi A, Yamada Y, Takahashi T, et al. Genome-wide localization of pre-RC sites and identification of replication origins in fission yeast. The EMBO journal. 2007;26(5):1327-39. Epub 2007/02/17. doi: 10.1038/sj.emboj.7601585. PubMed PMID: 17304213; PubMed Central PMCID: PMCPMC1817633.

127.	Martin MM, Ryan M, Kim R, Zakas AL, Fu H, Lin CM, et al. Genome-wide depletion of replication initiation events in highly transcribed regions. Genome research. 2011;21(11):1822-32. Epub 2011/08/05. doi: 10.1101/gr.124644.111. PubMed PMID: 21813623; PubMed Central PMCID: PMCPMC3205567.

128.	Pourkarimi E, Bellush JM, Whitehouse I. Spatiotemporal coupling and decoupling of gene transcription with DNA replication origins during embryogenesis in C. elegans. eLife. 2016;5. doi: 10.7554/eLife.21728. PubMed PMID: 28009254; PubMed Central PMCID: PMCPMC5222557.

129.	Rodriguez-Martinez M, Pinzon N, Ghommidh C, Beyne E, Seitz H, Cayrou C, et al. The gastrula transition reorganizes replication-origin selection in Caenorhabditis elegans. Nature structural &amp; molecular biology. 2017;24(3):290-+. doi: 10.1038/nsmb.3363. PubMed PMID: WOS:000395826000013.

130.	Besnard E, Babled A, Lapasset L, Milhavet O, Parrinello H, Dantec C, et al. Unraveling cell type-specific and reprogrammable human replication origin signatures associated with G-quadruplex consensus motifs. Nature structural &amp; molecular biology. 2012;19(8):837-44. doi: 10.1038/nsmb.2339. PubMed PMID: 22751019.

131.	Chuang RY, Kelly TJ. The fission yeast homologue of Orc4p binds to replication origin DNA via multiple AT-hooks. Proceedings of the National Academy of Sciences of the United States of America. 1999;96(6):2656-61. PubMed PMID: 10077566; PubMed Central PMCID: PMC15824.

132.	Balasov M, Huijbregts RP, Chesnokov I. Role of the Orc6 protein in origin recognition complex-dependent DNA binding and replication in Drosophila melanogaster. Molecular and cellular biology. 2007;27(8):3143-53. doi: 10.1128/MCB.02382-06. PubMed PMID: 17283052; PubMed Central PMCID: PMC1899928.

133.	Kuo AJ, Song J, Cheung P, Ishibe-Murakami S, Yamazoe S, Chen JK, et al. The BAH domain of ORC1 links H4K20me2 to DNA replication licensing and Meier-Gorlin syndrome. Nature. 2012;484(7392):115-9. doi: 10.1038/nature10956. PubMed PMID: 22398447; PubMed Central PMCID: PMC3321094.

134.	Tardat M, Brustel J, Kirsh O, Lefevbre C, Callanan M, Sardet C, et al. The histone H4 Lys 20 methyltransferase PR-Set7 regulates replication origins in mammalian cells. Nature cell biology. 2010;12(11):1086-93. doi: 10.1038/ncb2113. PubMed PMID: 20953199.

135.	Beck DB, Burton A, Oda H, Ziegler-Birling C, Torres-Padilla ME, Reinberg D. The role of PR-Set7 in replication licensing depends on Suv4-20h. Genes &amp; development. 2012;26(23):2580-9. doi: 10.1101/gad.195636.112. PubMed PMID: 23152447; PubMed Central PMCID: PMC3521623.

136.	Brustel J, Kirstein N, Izard F, Grimaud C, Prorok P, Cayrou C, et al. Histone H4K20 tri-methylation at late-firing origins ensures timely heterochromatin replication. The EMBO journal. 2017;36(18):2726-41. Epub 2017/08/06. doi: 10.15252/embj.201796541. PubMed PMID: 
28778956; PubMed Central PMCID: PMCPMC5599798.

137.	Shoaib M, Walter D, Gillespie PJ, Izard F, Fahrenkrog B, Lleres D, et al. Histone H4K20 methylation mediated chromatin compaction threshold ensures genome integrity by limiting DNA replication licensing. Nature communications. 2018;9(1):3704. Epub 2018/09/14. doi: 10.1038/s41467-018-06066-8. PubMed PMID: 30209253; PubMed Central PMCID: PMCPMC6135857.

138.	Shen Z, Chakraborty A, Jain A, Giri S, Ha T, Prasanth KV, et al. Dynamic association of ORCA with prereplicative complex components regulates DNA replication initiation. Molecular and cellular biology. 2012;32(15):3107-20. doi: 10.1128/MCB.00362-12. PubMed PMID: 22645314; PubMed Central PMCID: PMC3434513.

139.	Wang Y, Khan A, Marks AB, Smith OK, Giri S, Lin YC, et al. Temporal association of ORCA/LRWD1 to late-firing origins during G1 dictates heterochromatin replication and organization. Nucleic acids research. 2017;45(5):2490-502. doi: 10.1093/nar/gkw1211. PubMed PMID: 27924004.

140.	Bartke T, Vermeulen M, Xhemalce B, Robson SC, Mann M, Kouzarides T. Nucleosome-interacting proteins regulated by DNA and histone methylation. Cell. 2010;143(3):470-84. doi: 10.1016/j.cell.2010.10.012. PubMed PMID: 21029866; PubMed Central PMCID: PMC3640253.

141.	Vermeulen M, Eberl HC, Matarese F, Marks H, Denissov S, Butter F, et al. Quantitative interaction proteomics and genome-wide profiling of epigenetic histone marks and their readers. Cell. 2010;142(6):967-80. doi: 10.1016/j.cell.2010.08.020. PubMed PMID: 20850016.

142.	Hein MY, Hubner NC, Poser I, Cox J, Nagaraj N, Toyoda Y, et al. A human interactome in three quantitative dimensions organized by stoichiometries and abundances. Cell. 2015;163(3):712-23. doi: 10.1016/j.cell.2015.09.053. PubMed PMID: 26496610.

143.	Thomae AW, Pich D, Brocher J, Spindler MP, Berens C, Hock R, et al. Interaction between HMGA1a and the origin recognition complex creates site-specific replication origins. Proceedings of the National Academy of Sciences of the United States of America. 2008;105(5):1692-7. doi: 10.1073/pnas.0707260105. PubMed PMID: 18234858; PubMed Central PMCID: PMC2234206.

144.	Zhang Y, Huang L, Fu H, Smith OK, Lin CM, Utani K, et al. A replicator-specific binding protein essential for site-specific initiation of DNA replication in mammalian cells. Nature communications. 2016;7:11748. Epub 2016/06/09. doi: 10.1038/ncomms11748. PubMed PMID: 27272143; PubMed Central PMCID: PMCPMC4899857.

145.	Bleichert F, Leitner A, Aebersold R, Botchan MR, Berger JM. Conformational control and DNA-binding mechanism of the metazoan origin recognition complex. Proceedings of the National Academy of Sciences of the United States of America. 2018;115(26):E5906-E15. Epub 2018/06/15. doi: 10.1073/pnas.1806315115. PubMed PMID: 29899147; PubMed Central PMCID: PMCPMC6042147.

146.	Clarey MG, Botchan M, Nogales E. Single particle EM studies of the Drosophila melanogaster origin recognition complex and evidence for DNA wrapping. Journal of structural biology. 2008;164(3):241-9. doi: 10.1016/j.jsb.2008.08.006. PubMed PMID: 18824234; PubMed Central PMCID: PMC2640233.

147.	Lee DG, Bell SP. Architecture of the yeast origin recognition complex bound to origins of DNA replication. Molecular and cellular biology. 1997;17(12):7159-68. PubMed PMID: 9372948; PubMed Central PMCID: PMC232573.

148.	Riera A, Barbon M, Noguchi Y, Reuter LM, Schneider S, Speck C. From structure to mechanism-understanding initiation of DNA replication. Genes &amp; development. 2017;31(11):1073-88. Epub 2017/07/19. doi: 10.1101/gad.298232.117. PubMed PMID: 28717046; PubMed Central PMCID: PMCPMC5538431.

149.	Tognetti S, Riera A, Speck C. Switch on the engine: how the eukaryotic replicative helicase MCM2-7 becomes activated. Chromosoma. 2015;124(1):13-26. Epub 2014/10/14. doi: 10.1007/s00412-014-0489-2. PubMed PMID: 25308420.

150.	Parker MW, Botchan MR, Berger JM. Mechanisms and regulation of DNA replication initiation in eukaryotes. Crit Rev Biochem Mol Biol. 2017;52(2):107-44. Epub 2017/01/18. doi: 10.1080/10409238.2016.1274717. PubMed PMID: 28094588; PubMed Central PMCID: PMCPMC5545932.

151.	Berbenetz NM, Nislow C, Brown GW. Diversity of eukaryotic DNA replication origins revealed by genome-wide analysis of chromatin structure. PLoS genetics. 2010;6(9):e1001092. doi: 10.1371/journal.pgen.1001092. PubMed PMID: 20824081; PubMed Central PMCID: PMC2932696.

152.	Eaton ML, Galani K, Kang S, Bell SP, MacAlpine DM. Conserved nucleosome positioning defines replication origins. Genes &amp; development. 2010;24(8):748-53. doi: 10.1101/gad.1913210. PubMed PMID: 20351051; PubMed Central PMCID: PMC2854390.

153.	Azmi IF, Watanabe S, Maloney MF, Kang S, Belsky JA, MacAlpine DM, et al. Nucleosomes influence multiple steps during replication initiation. eLife. 2017;6. Epub 2017/03/23. doi: 10.7554/eLife.22512. PubMed PMID: 28322723; PubMed Central PMCID: PMCPMC5400510.

154.	Miotto B, Struhl K. HBO1 histone acetylase activity is essential for DNA replication licensing and inhibited by Geminin. Molecular cell. 2010;37(1):57-66. doi: 10.1016/j.molcel.2009.12.012. PubMed PMID: 20129055; PubMed Central PMCID: PMC2818871.

155.	Liu J, Zimmer K, Rusch DB, Paranjape N, Podicheti R, Tang H, et al. DNA sequence templates adjacent nucleosome and ORC sites at gene amplification origins in Drosophila. Nucleic acids research. 2015. doi: 10.1093/nar/gkv766. PubMed PMID: 26227968.

156.	Zhao PA, Rivera-Mulia JC, Gilbert DM. Replication Domains: Genome Compartmentalization into Functional Replication Units. Adv Exp Med Biol. 2017;1042:229-57. Epub 2018/01/23. doi: 10.1007/978-981-10-6955-0_11. PubMed PMID: 29357061.

157.	Sugimoto N, Fujita M. Molecular Mechanism for Chromatin Regulation During MCM Loading in Mammalian Cells. Adv Exp Med Biol. 2017;1042:61-78. Epub 2018/01/23. doi: 10.1007/978-981-10-6955-0_3. PubMed PMID: 29357053.

158.	MacAlpine DM, Almouzni G. Chromatin and DNA replication. Cold Spring Harbor perspectives in biology. 2013;5(8):a010207. Epub 2013/06/12. doi: 10.1101/cshperspect.a010207. PubMed PMID: 23751185; PubMed Central PMCID: PMCPMC3721285.

159.	Cadoret JC, Meisch F, Hassan-Zadeh V, Luyten I, Guillet C, Duret L, et al. Genome-wide studies highlight indirect links between human replication origins and gene regulation. Proceedings of the National Academy of Sciences of the United States of America. 2008;105(41):15837-42. Epub 2008/10/08. doi: 10.1073/pnas.0805208105. PubMed PMID: 18838675; PubMed Central PMCID: PMCPMC2572913.

160.	Letessier A, Millot GA, Koundrioukoff S, Lachages AM, Vogt N, Hansen RS, et al. Cell-type-specific replication initiation programs set fragility of the FRA3B fragile site. Nature. 2011;470(7332):120-3. Epub 2011/01/25. doi: 10.1038/nature09745. PubMed PMID: 21258320.

161.	Smith OK, Kim R, Fu H, Martin MM, Lin CM, Utani K, et al. Distinct epigenetic features of differentiation-regulated replication origins. Epigenetics &amp; chromatin. 2016;9:18. Epub 2016/05/12. doi: 10.1186/s13072-016-0067-3. PubMed PMID: 27168766; PubMed Central PMCID: PMCPMC4862150.

162.	Sher N, Bell GW, Li S, Nordman J, Eng T, Eaton ML, et al. Developmental control of gene copy number by repression of replication initiation and fork progression. Genome research. 2012;22(1):64-75. Epub 2011/11/18. doi: 10.1101/gr.126003.111. PubMed PMID: 22090375; PubMed Central PMCID: PMCPMC3246207.

163.	Comoglio F, Schlumpf T, Schmid V, Rohs R, Beisel C, Paro R. High-resolution profiling of Drosophila replication start sites reveals a DNA shape and chromatin signature of metazoan origins. Cell reports. 2015;11(5):821-34. doi: 10.1016/j.celrep.2015.03.070. PubMed PMID: 25921534.

164.	Calvi BR, Lilly MA, Spradling AC. Cell cycle control of chorion gene amplification. Genes &amp; development. 1998;12(5):734-44. Epub 1998/04/16. PubMed PMID: 9499407; PubMed Central PMCID: PMCPMC316579.

165.	Mosig G. Recombination and recombination-dependent DNA replication in bacteriophage T4. Annu Rev Genet. 1998;32:379-413. Epub 1999/02/03. doi: 10.1146/annurev.genet.32.1.379. PubMed PMID: 9928485.

166.	Burki F. The eukaryotic tree of life from a global phylogenomic perspective. Cold Spring Harbor perspectives in biology. 2014;6(5):a016147. Epub 2014/05/03. doi: 10.1101/cshperspect.a016147. PubMed PMID: 24789819; PubMed Central PMCID: PMCPMC3996474.

167.	Lee PH, Meng X, Kapler GM. Developmental regulation of the Tetrahymena thermophila origin recognition complex. PLoS genetics. 2015;11(1):e1004875. Epub 2015/01/09. doi: 10.1371/journal.pgen.1004875. PubMed PMID: 25569357; PubMed Central PMCID: PMCPMC4287346.

168.	Mohammad MM, Donti TR, Sebastian Yakisich J, Smith AG, Kapler GM. Tetrahymena ORC contains a ribosomal RNA fragment that participates in rDNA origin recognition. The EMBO journal. 2007;26(24):5048-60. Epub 2007/11/17. doi: 10.1038/sj.emboj.7601919. PubMed PMID: 18007594; PubMed Central PMCID: PMCPMC2140106.

169.	Donti TR, Datta S, Sandoval PY, Kapler GM. Differential targeting of Tetrahymena ORC to ribosomal DNA and non-rDNA replication origins. The EMBO journal. 2009;28(3):223-33. Epub 2009/01/21. doi: 10.1038/emboj.2008.282. PubMed PMID: 19153611; PubMed Central PMCID: PMCPMC2637336.

170.	Marques CA, McCulloch R. Conservation and Variation in Strategies for DNA Replication of Kinetoplastid Nuclear Genomes. Curr Genomics. 2018;19(2):98-109. Epub 2018/03/02. doi: 10.2174/1389202918666170815144627. PubMed PMID: 29491738; PubMed Central PMCID: PMCPMC5814967.

171.	Marques CA, Tiengwe C, Lemgruber L, Damasceno JD, Scott A, Paape D, et al. Diverged composition and regulation of the Trypanosoma brucei origin recognition complex that mediates DNA replication initiation. Nucleic acids research. 2016;44(10):4763-84. doi: 10.1093/nar/gkw147. PubMed PMID: 26951375; PubMed Central PMCID: PMC4889932.

172.	Tiengwe C, Marcello L, Farr H, Gadelha C, Burchmore R, Barry JD, et al. Identification of ORC1/CDC6-interacting factors in Trypanosoma brucei reveals critical features of origin recognition complex architecture. PloS one. 2012;7(3):e32674. doi: 10.1371/journal.pone.0032674. PubMed PMID: 22412905; PubMed Central PMCID: PMC3297607.

173.	Marques CA, Dickens NJ, Paape D, Campbell SJ, McCulloch R. Genome-wide mapping reveals single-origin chromosome replication in Leishmania, a eukaryotic microbe. Genome biology. 2015;16:230. Epub 2015/10/21. doi: 10.1186/s13059-015-0788-9. PubMed PMID: 26481451; PubMed Central PMCID: PMCPMC4612428.

174.	Onishi M, Liou GG, Buchberger JR, Walz T, Moazed D. Role of the conserved Sir3-BAH domain in nucleosome binding and silent chromatin assembly. Molecular cell. 2007;28(6):1015-28. doi: 10.1016/j.molcel.2007.12.004. PubMed PMID: 18158899.


&lt;references/&gt;
[[Category:PLOS Genetics drafts]]</text>
      <sha1>jkpqyi4xpf9c656p753ck0hjp6f8jql</sha1>
    </revision>
    <revision>
      <id>7191</id>
      <parentid>7190</parentid>
      <timestamp>2019-01-19T23:14:17Z</timestamp>
      <contributor>
        <username>Franziskableichert</username>
        <id>128</id>
      </contributor>
      <model>wikitext</model>
      <format>text/x-wiki</format>
      <text xml:space="preserve" bytes="56720">{{author
|first1       = Babatunde
|last1        = Ekundayo
|department1  = 
|institution1 = [[WP:Friedrich Miescher Institute for Biomedical Research|Friedrich Miescher Institute for Biomedical Research]]
|address1     = 4058 Basel, Switzerland
|username1    = 
|orcid1       = 

|first2       = Franziska
|last2        = Bleichert
|department2  = 
|institution2 = [[WP:Friedrich Miescher Institute for Biomedical Research|Friedrich Miescher Institute for Biomedical Research]]
|address2     = 4058 Basel, Switzerland
|username2    = User:franziskableichert
|orcid2       = 0000-0003-0014-770X
}}

== Abstract ==
In all kingdoms of life, DNA is used to encode hereditary information. Propagation of the genetic material between generations requires timely and accurate duplication of DNA by semiconservative replication prior to cell division to ensure each daughter cell receives the full complement of chromosomes. DNA synthesis of daughter strands starts at discrete sites, termed replication origins, and proceeds in a bidirectional manner until all genomic DNA is replicated. Despite the fundamental nature of these events, organisms have evolved surprisingly divergent strategies that control replication onset. Here, we discuss commonalities and differences in replication origin organization and recognition in the three domains of life. 

== Introduction ==
In the second half of the 19th century, Gregor Mendel’s pioneering work on the inheritance of traits in pea plants suggested that specific “factors” (today established as genes) are responsible for transferring organismal traits between generations.&lt;ref&gt;Mendel G (1865) '''Versuche ueber Pflanzenhybriden''' ''Verhandlungen des naturforschenden Vereines in Bruenn, Bd IV'' Abhandlungen:3-47&lt;/ref&gt; Although proteins were initially assumed to serve as the hereditary material, Avery, MacLeod and McCarty established a century later DNA, which had been discovered by Friedrich Miescher, as the carrier of genetic information.&lt;ref&gt;{{Cite pmid|9871359}}&lt;/ref&gt; These findings paved the way for research uncovering the chemical nature of DNA and the rules for encoding genetic information, and ultimately led to the proposal of the double-helical structure of DNA by Watson and Crick.&lt;ref name=#13168976&gt;{{Cite pmid|13168976}}&lt;/ref&gt; This three-dimensional model of DNA illuminated potential mechanisms by which the genetic information could be copied in a semiconservative manner prior to cell division, a hypothesis that was later experimentally supported by Meselson and Stahl using isotope incorporation to distinguish parental from newly synthesized DNA.&lt;ref name=#16590258&gt;{{Cite pmid|16590258}}&lt;/ref&gt;&lt;ref name=#13635537&gt;{{Cite pmid|13635537}}&lt;/ref&gt; The subsequent isolation of DNA polymerases, the enzymes that catalyze the synthesis of new DNA strands, by Kornberg and colleagues pioneered the identification of many different components of the biological DNA replication machinery, first in the bacterial model organism ''E. coli'', but later also in eukaryotic life forms.&lt;ref name=#13563462&gt;{{Cite pmid|13563462}}&lt;/ref&gt; 

A key prerequisite for DNA replication is that it must occur with extremely high fidelity and efficiency exactly once per cell cycle to prevent the accumulation of genetic alterations with potentially deleterious consequences for cell survival and organismal viability.&lt;ref&gt;{{Cite pmid|23818497}}&lt;/ref&gt; Incomplete, erroneous, or untimely DNA replication events can give rise to mutations, chromosomal polyploidy or aneuploidy, and gene copy number variations, each of which in turn can lead to various diseases, including cancer.&lt;ref name=#25238783&gt;{{Cite pmid|25238783}}&lt;/ref&gt;&lt;ref&gt;{{Cite pmid|23335075}}&lt;/ref&gt; To ensure complete and accurate duplication of the entire genome and the correct flow of genetic information to progeny cells, all DNA replication events are not only tightly regulated with cell cycle cues but are also coordinated with other cellular events such as transcription and DNA repair.&lt;ref name=#23838438&gt;{{Cite pmid|23838438}}&lt;/ref&gt;&lt;ref name=#17630848&gt;{{Cite pmid|17630848}}&lt;/ref&gt;&lt;ref name=#27435505&gt;{{Cite pmid|27435505}}&lt;/ref&gt;&lt;ref name=#19736523&gt;{{Cite pmid|19736523}}&lt;/ref&gt; 

DNA replication is divided into different stages ('''Figure 1'''). During initiation, the replication machineries – termed replisomes – are assembled on DNA in a bidirectional fashion. These assembly loci constitute the start sites of DNA replication or replication origins. In the elongation phase, replisomes travel in opposite directions with the replication forks, unwinding the DNA helix and synthesizing new complementary daughter DNA strands using both parental strands as templates. Once replication is complete, specific termination events lead to the disassembly of replisomes. As long as the entire genome is duplicated before cell division, one might assume that the location of replication start sites does not matter; yet, it has been shown that many organisms use preferred genomic regions as origins.&lt;ref name=#23838439&gt;{{Cite pmid|23838439}}&lt;/ref&gt;&lt;ref name=#25860614&gt;{{Cite pmid|25860614}}&lt;/ref&gt; The necessity to regulate origin location likely arises from the need to coordinate DNA replication with other processes that act on the shared chromatin template to avoid DNA strand breaks and DNA damage.&lt;ref name=#25238783/&gt;&lt;ref name=#27435505/&gt;&lt;ref name=#19736523/&gt;


== The Replicon Model ==
More than five decades ago, Jacob, Brenner, and Cuzin proposed the replicon hypothesis to explain the regulation of chromosomal DNA synthesis in ''E. coli''.&lt;ref&gt;Jacob F, Brenner S &amp; Cuzin F (1963) '''On the regulation of DNA replication in bacteria''' ''Cold Spring Harbor Symp Quant Biol'' 28:329-48&lt;/ref&gt; The model postulates that a diffusible, trans-acting factor, a so-called initiator, interacts with a cis-acting DNA element, the replicator, to promote replication onset at a nearby origin ('''Figure 1A, i'''). Once bound to replicators, initiators (often with the help of co-loader proteins) deposit replicative helicases onto DNA, which subsequently drive the recruitment of additional replisome components and the assembly of the entire replication machinery ('''Figure 1A, ii'''). The replicator thereby specifies the location of replication initiation events, and the chromosome region that is replicated from a single origin or initiation event is defined as the replicon. 

The concept of the replicator as a genetic entity has proven very useful in the quest to identify replicator DNA sequences and initiator proteins in prokaryotes, and to some extent also in eukaryotes, although the organization and complexity of replicators differ considerably between the domains of life [for reviews, see &lt;ref name=#15459665&gt;{{Cite pmid|15459665}}&lt;/ref&gt;&lt;ref name=#15229645&gt;{{Cite pmid|15229645}}&lt;/ref&gt;]. While bacterial genomes typically contain a single replicator that is specified by consensus DNA sequence elements and that controls replication of the entire chromosome ('''Figure 1A'''), most eukaryotic replicators – with the exception of budding yeast – are not defined at the level of DNA sequence; instead, they appear to be specified combinatorially by local DNA structural and chromatin cues.&lt;ref name=#14765124&gt;{{Cite pmid|14765124}}&lt;/ref&gt;&lt;ref name=#12897055&gt;{{Cite pmid|12897055}}&lt;/ref&gt;&lt;ref name=#20932478&gt;{{Cite pmid|20932478}}&lt;/ref&gt;&lt;ref name=#21364325&gt;{{Cite pmid|21364325}}&lt;/ref&gt;&lt;ref name=#27867195&gt;{{Cite pmid|27867195}}&lt;/ref&gt;&lt;ref name=#25999062&gt;{{Cite pmid|25999062}}&lt;/ref&gt;&lt;ref name=#27542827&gt;{{Cite pmid|27542827}}&lt;/ref&gt;&lt;ref name=#22373526&gt;{{Cite pmid|22373526}}&lt;/ref&gt;&lt;ref name=#25972891&gt;{{Cite pmid|25972891}}&lt;/ref&gt;&lt;ref name=#30018425&gt;{{Cite pmid|30018425}}&lt;/ref&gt; Eukaryotic chromosomes are also much larger than their bacterial counterparts, raising the need for initiating DNA synthesis from many origins simultaneously to ensure timely replication of the entire genome ('''Figure 1B'''). Additionally, many more replicative helicases are loaded than activated to initiate replication in a given cell cycle ('''Figure 1B'''). The context-driven definition of replicators and selection of origins suggests a relaxed replicon model in eukaryotic systems that allows for flexibility in the DNA replication program.&lt;ref name=#15459665/&gt; Although replicators and origins can be spaced physically apart on chromosomes, they often co-localize or are located in close proximity; for simplicity, we will thus refer to both elements as ‘origins’ throughout this review.


== Bacterial Replication Origins ==
Most bacterial chromosomes are circular and contain a single origin of chromosomal replication (''oriC''). Bacterial ''oriC'' regions are surprisingly diverse in size (ranging from 250 bp to 2 kbp), sequence, and organization;&lt;ref name=#15258248&gt;{{Cite pmid|15258248}}&lt;/ref&gt;&lt;ref name=#23093601&gt;{{Cite pmid|23093601}}&lt;/ref&gt; nonetheless, their ability to drive replication onset typically depends on sequence-specific readout of consensus DNA elements by the bacterial initiator, a protein called DnaA.&lt;ref name=#6091903&gt;{{Cite pmid|6091903}}&lt;/ref&gt;&lt;ref name=#6310593&gt;{{Cite pmid|6310593}}&lt;/ref&gt;&lt;ref name=#9611803&gt;{{Cite pmid|9611803}}&lt;/ref&gt;&lt;ref name=#21620858&gt;{{Cite pmid|21620858}}&lt;/ref&gt; Origins in bacteria are either continuous or bipartite and contain three functional elements that control origin activity: conserved DNA repeats that are specifically recognized by DnaA (called DnaA-boxes), an AT-rich DNA unwinding element (DUE), and binding sites for proteins that help regulate replication initiation ('''Figure 2A''') [for reviews, see &lt;ref name=#23838439/&gt;&lt;ref name=#23746253&gt;{{Cite pmid|23746253}}&lt;/ref&gt;&lt;ref name=#25610430&gt;{{Cite pmid|25610430}}&lt;/ref&gt; Interactions of DnaA both with the double-stranded (ds) DnaA-box regions and with single-stranded DNA (ssDNA) in the DUE are important for origin activation and are mediated by different domains in the initiator protein: a helix-turn-helix (HTH) DNA binding element and an ATPases associated with various cellular activities (AAA+) domain, respectively ('''Figure 2B''').&lt;ref name=#10572294&gt;{{Cite pmid|10572294}}&lt;/ref&gt;&lt;ref name=#9417934&gt;{{Cite pmid|9417934}}&lt;/ref&gt;&lt;ref name=#11250912&gt;{{Cite pmid|11250912}}&lt;/ref&gt;&lt;ref name=#12682358&gt;{{Cite pmid|12682358}}&lt;/ref&gt;&lt;ref name=#21964332&gt;{{Cite pmid|21964332}}&lt;/ref&gt;&lt;ref name=#12234917&gt;{{Cite pmid|12234917}}&lt;/ref&gt;&lt;ref name=#15037234&gt;{{Cite pmid|15037234}}&lt;/ref&gt;&lt;ref name=#9287298&gt;{{Cite pmid|9287298}}&lt;/ref&gt; While the sequence, number, and arrangement of origin-associated DnaA-boxes vary throughout the bacterial kingdom, their specific positioning and spacing in a given species are critical for ''oriC'' function and for productive initiation complex formation.&lt;ref name=#15258248/&gt;&lt;ref name=#23093601/&gt;&lt;ref name=#2843291&gt;{{Cite pmid|2843291}}&lt;/ref&gt;&lt;ref name=#21895796&gt;{{Cite pmid|21895796}}&lt;/ref&gt;&lt;ref name=#15790315&gt;{{Cite pmid|15790315}}&lt;/ref&gt; 

Among bacteria, ''E. coli'' has proven to be a particular powerful model system to study the organization, recognition, and activation mechanism of replication origins. ''E. coli'' ''oriC'' comprises an approximately ~260 bp region containing four different types of initiator binding elements that differ in their affinities for DnaA and their dependency on the co-factor ATP ('''Figure 2A'''). DnaA-boxes R1-R5 constitute high-affinity sites that are bound by the HTH domain of DnaA irrespective of the nucleotide-binding state of the initiator.&lt;ref name=#6091903/&gt;&lt;ref name=#2995681&gt;{{Cite pmid|2995681}}&lt;/ref&gt;&lt;ref name=#8663334&gt;{{Cite pmid|8663334}}&lt;/ref&gt;&lt;ref name=#7615570&gt;{{Cite pmid|7615570}}&lt;/ref&gt;&lt;ref name=#9351837&gt;{{Cite pmid|9351837}}&lt;/ref&gt; By contrast, the I- and -sites, which are interspersed between the R-sites, are low-affinity DnaA-boxes and associate with ATP-bound DnaA.&lt;ref name=#14978287&gt;{{Cite pmid|14978287}}&lt;/ref&gt;&lt;ref name=#15901724&gt;{{Cite pmid|15901724}}&lt;/ref&gt;&lt;ref name=#10545126&gt;{{Cite pmid|10545126}}&lt;/ref&gt; Binding of the HTH domains to the high- and low-affinity DnaA recognition elements promotes ATP-dependent higher-order oligomerization of DnaA’s AAA+ modules into a right-handed filament that wraps duplex DNA around its outer surface, thereby generating superhelical torsion that facilitates melting of the adjacent AT-rich DUE ('''Figure 2C''').&lt;ref name=#10572294/&gt;&lt;ref name=#2542031&gt;{{Cite pmid|2542031}}&lt;/ref&gt;&lt;ref name=#19833870&gt;{{Cite pmid|19833870}}&lt;/ref&gt;&lt;ref name=#16829961&gt;{{Cite pmid|16829961}}&lt;/ref&gt;&lt;ref name=#22581769&gt;{{Cite pmid|22581769}}&lt;/ref&gt; DNA strand separation is additionally aided by direct interactions of DnaA’s AAA+ ATPase domains with triplet repeat regions, so-called DnaA-trios, in the proximal DUE region [59]. The engagement of single-stranded trinucleotides segments by the initiator filament stretches DNA and stabilizes the initiation bubble by preventing reannealing.&lt;ref name=#21964332/&gt; The DnaA-trio origin element is conserved in many bacterial species, indicating it is a key element for origin function.&lt;ref name=#27281207&gt;{{Cite pmid|27281207}}&lt;/ref&gt; The melted DUE is an entry site for the ''E. coli'' replicative helicase DnaB, which is deposited onto each of the single DNA strands by its loader protein DnaC .

Although the different DNA binding activities of DnaA have been extensively studied biochemically and various apo-, ssDNA-, or dsDNA-bound structures have been determined.&lt;ref name=#12682358/&gt;&lt;ref name=#21964332/&gt;&lt;ref name=#12234917/&gt;&lt;ref name=#16829961/&gt;, the exact architecture of the higher-order DnaA-''oriC'' initiation assembly remains unclear. Two models have been proposed to explain the organization of essential origin elements and DnaA-mediated ''oriC'' melting. The two-state model assumes a continuous DnaA filament that switches from a dsDNA binding mode (the organizing complex) to an ssDNA binding mode in the DUE (the melting complex) ('''Figure 2C, left panel''').&lt;ref name=#16829961/&gt;&lt;ref name=#20595381&gt;{{Cite pmid|20595381}}&lt;/ref&gt; By contrast, in the loop-back model, the DNA is sharply bent in ''oriC'' and folds back onto the initiator filament so that DnaA protomers simultaneously engage double- and single-stranded DNA regions ('''Figure 2C, right panel''').&lt;ref name=#22053082&gt;{{Cite pmid|22053082}}&lt;/ref&gt; Elucidating how exactly ''oriC'' DNA is organized by DnaA remains thus an important task for future studies. Insights into initiation complex architecture will help explain not only how origin DNA is melted, but also how a replicative helicase is loaded onto each of the exposed single DNA strands in the unwound DUE, and how these events are aided by interactions of the helicase with the initiator and specific loader proteins. 


== Archaeal Replication Origins ==
Archaeal replication origins share some but not all of the organizational features of bacterial oriC. Unlike bacteria, archaea often initiate replication from multiple origins per chromosome (one to four have been reported)&lt;ref name=#23093601/&gt;&lt;ref name=#10864870&gt;{{Cite pmid|10864870}}&lt;/ref&gt;&lt;ref name=#17511521&gt;{{Cite pmid|17511521}}&lt;/ref&gt;&lt;ref name=#24185008&gt;{{Cite pmid|24185008}}&lt;/ref&gt;&lt;ref name=#24271389&gt;{{Cite pmid|24271389}}&lt;/ref&gt;&lt;ref name=#23991938&gt;{{Cite pmid|23991938}}&lt;/ref&gt;&lt;ref name=#22812406&gt;{{Cite pmid|22812406}}&lt;/ref&gt;&lt;ref name=#14718164&gt;{{Cite pmid|14718164}}&lt;/ref&gt;&lt;ref name=#15107501&gt;{{Cite pmid|15107501}}&lt;/ref&gt;&lt;ref name=#30364951&gt;{{Cite pmid|30364951}}&lt;/ref&gt;; yet, archaeal origins also bear specialized sequence regions that control origin function [for recent reviews, see &lt;ref name=#29357055&gt;{{Cite pmid| 29357055}}&lt;/ref&gt;&lt;ref name=#28146124&gt;{{Cite pmid|28146124}}&lt;/ref&gt;&lt;ref name=#24808892&gt;{{Cite pmid|24808892}}&lt;/ref&gt;). These elements include both DNA sequence-specific origin recognition boxes (ORBs or miniORBs) and an AT-rich DUE that is flanked by one or several ORB regions.&lt;ref name=#14718164/&gt;&lt;ref name=#11562464&gt;{{Cite pmid|11562464}}&lt;/ref&gt; ORB elements display a considerable degree of diversity in terms of their number, arrangement, and sequence, both among different archaeal species and among different origins within in a single species.&lt;ref name=#17511521/&gt;&lt;ref name=#14718164/&gt;&lt;ref name=#22978470&gt;{{Cite pmid|22978470}}&lt;/ref&gt; An additional degree of complexity is introduced by the initiator, Orc1/Cdc6 in archaea, which binds to ORB regions. Archaeal genomes typically encode multiple paralogs of Orc1/Cdc6 that vary substantially in their affinities for distinct ORB elements and that differentially contribute to origin activities.&lt;ref name=#14718164/&gt;&lt;ref name=#22918580&gt;{{Cite pmid|22918580}}&lt;/ref&gt;&lt;ref name=#23375370&gt;{{Cite pmid|23375370}}&lt;/ref&gt;&lt;ref name=#16978641&gt;{{Cite pmid|16978641}}&lt;/ref&gt; In Sulfolobus solfataricus, for example, three chromosomal origins have been mapped (oric1, oriC2, and oriC3; '''Figure 3A'''), and biochemical studies have revealed complex binding patterns of initiators at these sites ('''Figure 3B''').&lt;ref name=#14718164/&gt;&lt;ref name=#15107501/&gt;&lt;ref name=#17392430&gt;{{Cite pmid|17392430}}&lt;/ref&gt;&lt;ref name=#17255945&gt;{{Cite pmid|17255945}}&lt;/ref&gt; The cognate initiator for oriC1 is Orc1-1, which associates with several ORBs at this origin.&lt;ref name=#14718164/&gt;&lt;ref name=#23375370/&gt; OriC2 and oriC3 are bound by both Orc1-1 and Orc1-3.&lt;ref name=#14718164/&gt;&lt;ref name=#23375370/&gt;&lt;ref name=#17255945/&gt; Conversely, a third paralog, Orc1-2, footprints at all three origins but has been postulated to negatively regulate replication initiation.&lt;ref name=#14718164/&gt;&lt;ref name=#17255945/&gt; Additionally, the WhiP protein, an initiator unrelated to Orc1/Cdc6, has been shown to bind all origins as well and to drive origin activity of oriC3 in the closely related Sulfolobus islandicus.&lt;ref name=#23375370/&gt;&lt;ref name=#17392430/&gt; Because archaeal origins often contain several adjacent ORB elements, multiple Orc1/Cdc6 paralogs can be simultaneously recruited to an origin and oligomerize in some instances&lt;ref name=#16978641/&gt;&lt;ref name=#17761879&gt;{{Cite pmid|17761879}}&lt;/ref&gt;; however, in contrast to bacterial DnaA, formation of a higher-order initiator assembly does not appear to be a general prerequisite for origin function in the archaeal domain.
       
Structural studies have provided insights into how archaeal Orc1/Cdc6 recognizes ORB elements and remodels origin DNA.&lt;ref name=#17761879/&gt;&lt;ref name=#17761880&gt;{{Cite pmid|17761880}}&lt;/ref&gt; Orc1/Cdc6 paralogs are two-domain proteins and are composed of a AAA+ ATPase module fused to a C-terminal winged-helix fold ('''Figure 3C''').&lt;ref name=#15358831&gt;{{Cite pmid|15358831}}&lt;/ref&gt;&lt;ref name=#11030343&gt;{{Cite pmid|11030343}}&lt;/ref&gt;&lt;ref name=#15465044&gt;{{Cite pmid|15465044}}&lt;/ref&gt; DNA-bound structures of Orc1/Cdc6 revealed that ORBs are bound by an Orc1/Cdc6 monomer despite the presence of inverted repeat sequences within ORB elements.&lt;ref name=#17761879/&gt;&lt;ref name=#17761880/&gt; Both the ATPase and winged-helix regions interact with the DNA duplex but contact the palindromic ORB repeat sequence asymmetrically, which orients Orc1/Cdc6 in a specific direction on the repeat.&lt;ref name=#17761879/&gt;&lt;ref name=#17761880/&gt; Interestingly, the DUE-flanking ORB or miniORB elements often have opposite polarities&lt;ref name=#17511521/&gt;&lt;ref name=#14718164/&gt;&lt;ref name=#16978641/&gt;&lt;ref name=#12612604&gt;{{Cite pmid|12612604}}&lt;/ref&gt;&lt;ref name=#14526006&gt;{{Cite pmid|14526006}}&lt;/ref&gt;, which predicts that the AAA+ lid subdomains and the winged-helix domains of Orc1/Cdc6 are positioned on either side of the DUE in a manner where they face each other ('''Figure 3B, bottom panel''').&lt;ref name=#17761879/&gt;&lt;ref name=#17761880/&gt; Since both regions of Orc1/Cdc6 associate with a minichromosome maintenance (MCM) replicative helicase&lt;ref name=#16150924&gt;{{Cite pmid|16150924}}&lt;/ref&gt;, this specific arrangement of ORB elements and Orc1/Cdc6 is likely important for loading two MCM complexes symmetrically onto the DUE ('''Figure 3B''').&lt;ref name=#14718164/&gt; Surprisingly, while the ORB DNA sequence determines the directionality of Orc1/Cdc6 binding, the initiator makes relatively few sequence-specific contacts with DNA.&lt;ref name=#17761879/&gt;&lt;ref name=#17761880/&gt; However, Orc1/Cdc6 severely underwinds and bends DNA, suggesting that it relies on a mix of both DNA sequence and context-dependent DNA structural features to recognize origins.&lt;ref name=#17761879/&gt;&lt;ref name=#17761880/&gt;&lt;ref name=#21227921&gt;{{Cite pmid|21227921}}&lt;/ref&gt; Notably, base pairing is maintained in the distorted DNA duplex upon Orc1/Cdc6 binding in the crystal structures&lt;ref name=#17761879/&gt;&lt;ref name=#17761880/&gt;, whereas biochemical studies have yielded contradictory findings as to whether archaeal initiators can melt DNA similarly to bacterial DnaA.&lt;ref name=#23375370/&gt;&lt;ref name=#16978641/&gt;&lt;ref name=#19787415&gt;{{Cite pmid|19787415}}&lt;/ref&gt; Although the evolutionary kinship of archaeal and eukaryotic initiators and replicative helicases indicates that archaeal MCM is likely loaded onto duplex DNA (see next section), the temporal order of origin melting and helicase loading, as well as the mechanism for origin DNA melting, in archaeal systems remains therefore to be clearly established. Likewise, how exactly the MCM helicase is loaded onto DNA needs to be addressed in future studies.


== Eukaryotic Replication Origins ==
Origin organization, specification, and activation in eukaryotes are more complex than in bacterial or archaeal kingdoms and significantly deviate from the paradigm established for prokaryotic replication initiation. The large genome sizes of eukaryotic cells, which range from 12 Mbp in S. cerevisiae to 3 Gbp in humans, necessitates that DNA replication starts at several hundred (in budding yeast) to tens of thousands (in humans) origins to complete DNA replication of all chromosomes during each cell cycle [for recent reviews, see 24, 91]. With the exception of S. cerevisiae and related Saccharomycotina species, eukaryotic origins do not contain consensus DNA sequence elements but their location is influenced by contextual cues such as local DNA topology, DNA structural features, and chromatin environment [17, 23, 25]. Nonetheless, eukaryotic origin function still relies on a conserved initiator protein complex to load replicative helicases onto DNA during the late M and G1 phases of the cell cycle, a step known as origin licensing [92] ('''Figure 1B'''). In contrast to their bacterial counterparts, replicative helicases in eukaryotes are loaded onto origin DNA in an inactive form and only a subset of them (10-20% in mammalian cells) is activated during S phase in any given cell cycle, events that are referred to as origin firing ('''Figure 1B''') [93-95]. The location of active eukaryotic origins is therefore determined at two different levels, origin licensing to mark all potential origins, and origin firing to select a subset that permits assembly of the replication machinery and initiation of DNA synthesis. The extra licensed origins serve as backup and are activated only upon slowing or stalling of nearby replication forks, ensuring that DNA replication can be completed when cells encounter replication stress [96, 97]. Together, the excess of licensed origins and the tight cell cycle control of origin licensing and firing embody two important strategies to prevent under- and overreplication and to maintain the integrity of eukaryotic genomes.

Early studies in S. cerevisiae indicated that replication origins in eukaryotes might be recognized in a DNA-sequence-specific manner analogously to those in prokaryotes. In budding yeast, the search for genetic replicators lead to the identification of autonomously replicating sequences (ARS) that support efficient DNA replication initiation of extrachromosomal DNA [98-100]. These ARS regions are approximately 100-200 bp long and exhibit a multipartite organization, containing A, B1, B2, and sometimes B3 elements that together are essential for origin function ('''Figure 4''') [101, 102]. The A element encompasses the conserved 11 bp ARS consensus sequence (ACS) [103, 104], which, in conjunction with the B1 element, constitutes the primary binding site for the heterohexameric origin recognition complex (ORC), the eukaryotic replication initiator [105-108]. Within ORC, five subunits are predicated on conserved AAA+ ATPase and winged-helix folds and co-assemble into a pentameric ring that encircles DNA [108-110] ('''Figure 4'''). In budding yeast ORC, DNA binding elements in the ATPase and winged-helix domains, as well as adjacent basic patch regions in some of the ORC subunits, are positioned in the central pore of the ORC ring such that they aid the DNA-sequence-specific recognition of the ACS in an ATP-dependent manner [108, 111]. By contrast, the roles of the B2 and B3 elements are less clear. The B2 region largely conforms to the ACS sequence and has been suggested to function as a second ORC binding site under certain conditions, or as a binding site for the replicative helicase core [112-116]. Conversely, the B3 element recruits the transcription factor Abf1, albeit B3 is not found at all budding yeast origins and Abf1 binding does not appear to be strictly essential for origin function [101, 117, 118]. 

Origin recognition in eukaryotes other than S. cerevisiae or its close relatives does not conform to the sequence-specific read-out of conserved origin DNA elements. Pursuits to isolate specific chromosomal replicator sequences more generally in eukaryotic species, either genetically or by genome-wide mapping of initiator binding or replication start sites, have failed to identify clear consensus sequences at origins [119-130]. Thus, sequence-specific DNA-initiator interactions in budding yeast signify a specialized mode for origin recognition in this system rather than an archetypal mode for origin specification across the eukaryotic domain. Nonetheless, DNA replication does initiate at discrete sites that are not randomly distributed across eukaryotic genomes, arguing that alternative means determine the chromosomal location of origins in these systems. These mechanisms involve a complex interplay between DNA accessibility, nucleotide sequence skew, nucleosome positioning, epigenetic features, DNA topology and certain DNA structural features (e.g., G4 motifs) and vary both between different origins in an organism and among species [14, 15, 22, 23, 25]. Accordingly, ORC assemblies from various species have evolved specialized auxiliary domains that are thought to aid initiator targeting to chromosomal origins ('''Figure 4'''). For example, the Orc4 subunit in S. pombe ORC contains several AT-hooks that preferentially bind AT-rich DNA [131], while in metazoan ORC the TFIIB-like domain of Orc6 is thought to perform a similar function [132]. Metazoan Orc1 proteins also harbor a bromo-adjacent homology (BAH) domain that interacts with H4K20me2-nucleosomes [133]. Particularly in mammalian cells, H4K20 methylation has been reported to be required for efficient replication initiation [134-137]. In addition to direct recognition of specific DNA or epigenetic features, ORC also associates with several partner proteins that could aid initiator recruitment, including LRWD1, PHIP (or DCAF14), HMGA1a, among others ('''Figure 4''') [21, 138-144]. Interestingly, Drosophila ORC, like its budding yeast counterpart, bends DNA and negative supercoiling has been reported to enhance DNA binding of this complex, suggesting that DNA shape and malleability might influence the location of ORC binding sites across metazoan genomes [19, 108, 145-147]. A molecular understanding for how ORC’s DNA binding regions might support the read out of structural properties of the DNA duplex in metazoans rather than specific DNA sequence as in S. cerevisiae awaits high-resolution structural information of DNA-bound metazoan initiator assemblies. Likewise, whether and how different epigenetic factors contribute to initiator recruitment or may help establish a multifactorial “origin recognition code” in metazoan systems is poorly defined and is an important question that needs to be addressed in the future. 

Once recruited to origins, ORC and its co-factors Cdc6 and Cdt1 drive the deposition of the minichromosome maintenance 2-7 (Mcm2-7) complex onto DNA [for reviews see 92, 148]. Like the archaeal replicative helicase core, Mcm2-7 is loaded as a head-to-head double hexamer onto DNA to license origins [93-95] ('''Figure 1B'''). In S-phase, Dbf4-dependent kinase (DDK) and cyclin-dependent kinase (CDK) phosphorylate several Mcm2-7 subunits and additional initiation factors to promote the recruitment of the helicase co-activators Cdc45 and GINS, DNA melting, and ultimately bidirectional replisome assembly at a subset of the licensed origins ('''Figure 1B''') [149, 150]. In both yeast and metazoans, origins are free or depleted of nucleosomes, a property that is crucial for Mcm2-7 loading, indicating that chromatin state at origins regulates not only initiator recruitment but also helicase loading [125, 151-155]. A permissive chromatin environment is also important for origin activation and has been implicated in regulating both origin efficiency and the timing of origin firing. Euchromatic origins typically contain active chromatin marks, replicate early, and are more efficient than late-replicating, heterochromatic origins, which conversely are characterized by repressive marks [91, 153, 156]. Not surprisingly, several chromatin remodelers and chromatin-modifying enzymes have been found to associate with origins and certain initiation factors [157, 158], but how their activities impact different replication initiation events remains largely obscure and is an important topic for future studies.
[truncated: 2,683,971 more chars]
